# Supplementary material for: Trypoxylus dichotomus Gut Bacteria Provides an Effective System for Bamboo Lignocellulose Degradation
Source: Microbiol Spectr. 2022 Aug 22;10(5):e02147-22. doi: 10.1128/spectrum.02147-22 (PMC9602259; doi:10.1128/spectrum.02147-22)
Supplement: Supplemental file 2 — Supplemental material. Download spectrum.02147-22-s0002.xlsx, XLSX file, 0.8 MB [file spectrum.02147-22-s0002.xlsx]

## Sheet: otu_table.relative (1)
OTU	BM1	BM2	BM3	BH1	BH2	BH3	BF1	BF2	BF3	WM1	WM2	WM3	WH1	WH2	WH3	WF1	WF2	WF3	Taxonomy
OTU_1	0.00939354	0.00809575	0.00494397	0.0722231	0.0685152	0.101702	0.000267798	4.11997e-05	6.17996e-05	0.00292518	0.00492337	0.00484097	0.0534979	0.0745509	0.0709253	0.000123599	0.00154499	8.23995e-05	k__Bacteria	p__Elusimicrobia	c__Endomicrobia	o__Endomicrobiales	f__Endomicrobiaceae	g__Candidatus_Endomicrobium	s__
OTU_2	0.112784	0.114947	0.123043	0.00937294	0.0120097	0.00663316	0	2.05999e-05	2.05999e-05	0.0761783	0.0546515	0.0634476	0.00875494	0.00440837	0.00397577	0	0	0	k__Bacteria	p__Firmicutes
OTU_3	0.0455257	0.0481831	0.0491307	0.00838415	0.0152439	0.00894034	0	2.05999e-05	0	0.00426417	0.00653016	0.00669496	0.0379038	0.0346284	0.0361528	0	2.05999e-05	0	k__Bacteria	p__Firmicutes	c__Clostridia	o__Clostridiales	f__Ruminococcaceae
OTU_4	0.0155117	0.0151203	0.0133487	0.00694216	0.0104647	0.00568556	0	0	0	0.0878378	0.0655694	0.0540747	0.00704515	0.000741595	0.000638596	0	0	0	k__Bacteria	p__Firmicutes	c__Clostridia	o__Clostridiales	f__Peptostreptococcaceae	g__Clostridioides	s__Clostridioides_mangenotii
OTU_5	0.00389338	0.00405817	0.000926994	0.0761165	0.0491925	0.0691744	0	0.000720995	0	0.000865194	0.00129779	0.00164799	0.0334954	0.0277686	0.0380068	0	2.05999e-05	0	k__Bacteria	p__Bacteroidetes	c__Bacteroidia	o__Bacteroidales	f__	g__	s__
OTU_6	0.00420237	0.00333718	0.00288398	0.0574118	0.0428271	0.0635712	4.11997e-05	0	6.17996e-05	0.00216299	0.00475857	0.00370798	0.00447017	0.000308998	0.000102999	8.23995e-05	0.00164799	0	k__Bacteria	p__Bacteroidetes	c__Bacteroidia
OTU_7	0.00482037	0.00514997	0.00434657	0.00236898	0.00317238	0.00150379	0.00494397	0.00267798	0.00224539	0.00238958	0.0272536	0.0181691	0.00387278	0.00146259	0.00150379	0.00797215	0.0978906	0.0131839	k__Bacteria	p__Proteobacteria	c__Gammaproteobacteria	o__Xanthomonadales	f__Xanthomonadaceae	g__Pseudoxanthomonas	s__Pseudoxanthomonas_suwonensis
OTU_8	0.0171391	0.0192403	0.0288192	0.00181279	0.00245138	0.00150379	0	0	0	0.0264502	0.00791035	0.00859015	0.00168919	0.000597396	0.000700396	0	2.05999e-05	0	k__Bacteria	p__unidentified_Bacteria	c__unidentified_Bacteria	o__Campylobacterales	f__unidentified_Campylobacterales	g__Arcobacter
OTU_9	0.00747775	0.00632416	0.00539717	0.00368738	0.00865194	0.0177983	0.00253378	0.000144199	0.000267798	0.00947594	0.0110209	0.00455257	0.00436717	0.00428477	0.00368738	0.000865194	0.00335778	0.00168919	k__Bacteria	p__Firmicutes	c__Clostridia	o__Clostridiales	f__Peptostreptococcaceae	g__Romboutsia	s__
OTU_10	0.00947594	0.0100321	0.0101145	0.0385012	0.0225157	0.0320122	0.000370798	0.00125659	0.000267798	0.00331658	0.00494397	0.00331658	0.00564436	0.00218359	0.00210119	0.000102999	0.000741595	0.000123599	k__Bacteria	p__Bacteroidetes	c__Bacteroidia	o__Bacteroidales	f__Bacteroidaceae	g__Bacteroides
OTU_11	0.00166859	0.00323418	0.00385218	0.00770435	0.0140285	0.00449077	0.0101969	0.00832235	0.00665376	0.00679796	0.00282218	0.00751895	0.00121539	0.000432597	0.00148319	0.0116389	0.0146877	0.00492337	k__Bacteria	p__Proteobacteria	c__Gammaproteobacteria	o__Enterobacteriales	f__Enterobacteriaceae	g__unidentified_Enterobacteriaceae	s__Escherichia_coli
OTU_12	0.00337838	0.00385218	0.00154499	0.0159855	0.0115977	0.0178807	8.23995e-05	0.000453197	0	0.000844595	0.00197759	0.00138019	0.0180661	0.0170361	0.0212591	8.23995e-05	0.00249258	4.11997e-05	k__Bacteria	p__Bacteroidetes	c__Bacteroidia	o__Bacteroidales	f__unidentified_Bacteroidales	g__Proteiniphilum	s__
OTU_13	0.00834295	0.00883734	0.0107943	0.00142139	0.00216299	0.000700396	0.0640244	0.00756015	0.0135135	0.000782795	0.00249258	0.00222479	0.00152439	0.000556196	0.000453197	0.00434657	0.00302818	0.00337838	k__Bacteria	p__Proteobacteria	c__Alphaproteobacteria	o__Sphingomonadales	f__Sphingomonadaceae	g__Sphingobium	s__
OTU_14	0.0304878	0.0336602	0.0323212	0.00187459	0.00234838	0.00125659	0	0	0	0.122054	0.0450313	0.0819669	0.00251318	0.00119479	0.00117419	0	4.11997e-05	6.17996e-05	k__Bacteria	p__Tenericutes	c__Mollicutes	o__Anaeroplasmatales	f__Anaeroplasmataceae	g__Anaeroplasma	s__
OTU_15	0.0155117	0.0156971	0.0153057	0.00286338	0.00329598	0.00160679	2.05999e-05	0.000164799	0	0.0666818	0.0356584	0.0518705	0.00306938	0.000617996	0.000597396	0	0.000247198	4.11997e-05	k__Bacteria	p__Firmicutes	c__Erysipelotrichia	o__Erysipelotrichales	f__Erysipelotrichaceae	g__Turicibacter	s__
OTU_16	0.00329598	0.00269858	0.00179219	0.0197759	0.0144817	0.0185811	6.17996e-05	0.000288398	0	0.00115359	0.00201879	0.00135959	0.00908454	0.00945534	0.00832235	6.17996e-05	0.00150379	4.11997e-05	k__Bacteria	p__Bacteroidetes	c__Bacteroidia	o__Bacteroidales	f__unidentified_Bacteroidales
OTU_17	0.00521177	0.00764255	0.00673616	0.00788975	0.0174893	0.0167683	0	0	4.11997e-05	0.000700396	0.00100939	0.00111239	0.00356378	0.00327538	0.00352258	0	0	0	k__Bacteria	p__Melainabacteria	c__	o__	f__	g__	s__
OTU_18	0.00183339	0.00189519	0.000308998	0.0102381	0.00572676	0.00797215	0	0	0	0.000288398	0.000514997	0.000391397	0.0170361	0.0167477	0.0214033	4.11997e-05	0.000473797	0	k__Bacteria	p__Bacteroidetes	c__Bacteroidia	o__Bacteroidales	f__	g__	s__
OTU_19	0.00253378	0.00249258	0.000741595	0.000638596	0.000885794	0.000391397	4.11997e-05	4.11997e-05	0	0.000514997	0.000947594	0.000638596	0.0201673	0.032074	0.0307144	0	0.000247198	2.05999e-05	k__Bacteria	p__Proteobacteria	c__Deltaproteobacteria	o__Desulfovibrionales	f__Desulfovibrionaceae	g__Desulfovibrio
OTU_20	0.00550016	0.00593276	0.00599456	0.0111033	0.00852835	0.0128955	0.000102999	2.05999e-05	4.11997e-05	0.00193639	0.00253378	0.00222479	0.00284278	0.00129779	0.00121539	2.05999e-05	0.000205999	0.000102999	k__Bacteria	p__Firmicutes	c__Clostridia	o__Clostridiales	f__Lachnospiraceae
OTU_21	0.00232779	0.00183339	0.00119479	0.0172421	0.0101969	0.0180249	0.000185399	4.11997e-05	2.05999e-05	0.000844595	0.00162739	0.00140079	0.00418177	0.00440837	0.00325478	4.11997e-05	6.17996e-05	4.11997e-05	k__Bacteria	p__Bacteroidetes	c__Bacteroidia	o__Bacteroidales	f__	g__	s__
OTU_22	0.00617996	0.00504697	0.00720995	0.00624176	0.0137401	0.00216299	0.000267798	0.000226599	0.000226599	0.00263678	0.00537657	0.00265738	0.00809575	0.00379038	0.00426417	0.000350198	0.000556196	0.000514997	k__Bacteria	p__Firmicutes	c__Clostridia	o__Clostridiales	f__Lachnospiraceae	g__Agathobacter	s__
OTU_23	0.00739535	0.00972314	0.0101557	0.00434657	0.00543837	0.00230719	8.23995e-05	8.23995e-05	0.000123599	0.00418177	0.032795	0.0223303	0.00271918	0.000597396	0.000638596	0	0.000123599	4.11997e-05	k__Bacteria	p__Proteobacteria	c__Gammaproteobacteria	o__Enterobacteriales	f__Enterobacteriaceae	g__Citrobacter	s__Citrobacter_koseri
OTU_24	0.00234838	0.00247198	0.00189519	0.00218359	0.00339898	0.00150379	0	0	0	0.00432597	0.038254	0.0183957	0.00197759	6.17996e-05	0.000144199	0	0	0	k__Bacteria	p__Proteobacteria	c__Gammaproteobacteria	o__Enterobacteriales	f__Enterobacteriaceae	g__Morganella	s__
OTU_25	0.0222273	0.0211355	0.0194257	0.00420237	0.00650956	0.00208059	0	0	2.05999e-05	0.0187665	0.00836355	0.00992914	0.00422297	0.00195699	0.00150379	0	0	2.05999e-05	k__Bacteria	p__Firmicutes	c__Clostridia	o__Clostridiales	f__Lachnospiraceae	g__unidentified_Lachnospiraceae
OTU_26	0.00261618	0.00173039	0.00148319	0.0134105	0.00889914	0.0152027	2.05999e-05	2.05999e-05	0	0.000968194	0.00195699	0.00144199	0.00457317	0.00500577	0.00467617	2.05999e-05	0.000102999	0	k__Bacteria	p__Bacteroidetes	c__Bacteroidia	o__Bacteroidales	f__Tannerellaceae
OTU_27	0.0122775	0.0135547	0.0154499	0.00298698	0.00659196	0.00179219	8.23995e-05	0.000102999	0.000205999	0.00168919	0.00273978	0.00228659	0.00714815	0.00677736	0.00636536	6.17996e-05	0.000247198	4.11997e-05	k__Bacteria	p__Firmicutes	c__Clostridia	o__Clostridiales	f__Ruminococcaceae	g__Candidatus_Soleaferrea	s__
OTU_28	0.00344018	0.00517057	0.00506757	0.00484097	0.00245138	0.00457317	0	4.11997e-05	0	0.00241018	0.00290458	0.00247198	0.00181279	0.00243078	0.00337838	0	6.17996e-05	0	k__Bacteria	p__Actinobacteria	c__Coriobacteriia	o__Coriobacteriales	f__Coriobacteriaceae	g__Collinsella	s__Collinsella_aerofaciens
OTU_29	0.000164799	0.000164799	0.000185399	0.000144199	0.000123599	4.11997e-05	0.000329598	0.000226599	0.000370798	0.00486157	0.00123599	0.00234838	0.000247198	0.000144199	8.23995e-05	0.00179219	0.00508817	0.0298492	k__Bacteria	p__unidentified_Bacteria	c__unidentified_Bacteria	o__unidentified_Bacteria	f__unidentified_Bacteria	g__unidentified_Bacteria
OTU_30	0.00953774	0.00980554	0.00941414	0.00164799	0.00735415	0.000865194	2.05999e-05	2.05999e-05	0	0.00102999	0.00131839	0.00156559	0.00280158	0.00185399	0.00173039	0	8.23995e-05	2.05999e-05	k__Bacteria	p__Firmicutes	c__Clostridia	o__Clostridiales	f__Ruminococcaceae
OTU_31	0.00138019	0.00138019	0.000741595	0.00607696	0.00298698	0.00589156	8.23995e-05	0.000123599	0	0.000391397	0.000741595	0.000659196	0.00972314	0.00988794	0.0115153	0.000144199	0.00473797	0.000102999	k__Bacteria	p__Bacteroidetes	c__Bacteroidia	o__Bacteroidales	f__unidentified_Bacteroidales	g__Proteiniphilum
OTU_32	0.0527975	0.0580298	0.0598014	0.00527357	0.00626236	0.00426417	0.00117419	0.000308998	0.000453197	0.0153675	0.0367502	0.0494603	0.00560316	0.00315178	0.00292518	0.000473797	0.00179219	0.00105059	k__Bacteria	p__Firmicutes	c__Bacilli	o__Bacillales	f__Bacillaceae	g__Bacillus
OTU_33	0.000741595	0.000659196	0.000556196	0.000391397	0.000514997	0.000350198	0.000535597	0.000329598	0.000494397	0.00121539	0.00578856	0.00718935	0.000453197	0	6.17996e-05	0.00203939	0.00350198	0.0196523	k__Bacteria	p__Acidobacteria	c__unidentified_Acidobacteria	o__unidentified_Acidobacteria	f__unidentified_Acidobacteria	g__Stenotrophobacter	s__
OTU_34	0.0110827	0.0113093	0.0106707	0.00168919	0.00123599	0.00123599	0	0	0	0.00867254	0.00304878	0.00284278	0.00105059	0.000411997	0.000473797	0	8.23995e-05	0	k__Bacteria	p__Bacteroidetes	c__Bacteroidia	o__Bacteroidales	f__unidentified_Bacteroidales	g__Dysgonomonas	s__
OTU_35	0.0173245	0.0175923	0.0198995	0.00146259	0.00212179	0.000988794	6.17996e-05	0.000576796	0.000102999	0.0108561	0.00838415	0.0116389	0.00183339	0.00109179	0.000885794	6.17996e-05	0.000226599	6.17996e-05	k__Bacteria	p__Firmicutes	c__Erysipelotrichia	o__Erysipelotrichales	f__Erysipelotrichaceae	g__Turicibacter
OTU_36	0.00107119	0.00115359	0.000823995	0.000803395	0.00102999	0.000514997	0.000453197	0.00102999	0.000679796	0.000947594	0.00766315	0.00945534	0.00111239	0.000453197	0.000576796	0.00455257	0.00508817	0.0161503	k__Bacteria	p__Proteobacteria	c__Gammaproteobacteria	o__unidentified_Gammaproteobacteria
OTU_37	0.00803395	0.0102999	0.0131221	0.00191579	0.00271918	0.000988794	0	0	2.05999e-05	0.00195699	0.00904334	0.00698336	0.00210119	0.000535597	0.000762195	0	0.000164799	0	k__Bacteria	p__Proteobacteria	c__Gammaproteobacteria	o__Enterobacteriales	f__Enterobacteriaceae	g__Pragia
OTU_38	0.00129779	0.00123599	0.000926994	0.000823995	0.00121539	0.000576796	8.23995e-05	2.05999e-05	0	0.0181691	0.0137813	0.00924934	0.00111239	0.000144199	8.23995e-05	0.000267798	0.000494397	0.00123599	k__Bacteria	p__Proteobacteria	c__Gammaproteobacteria	o__Pseudomonadales	f__Moraxellaceae	g__Acinetobacter
OTU_39	0.00203939	0.00177159	0.00138019	0.00869314	0.00613876	0.00994974	8.23995e-05	8.23995e-05	0	0.00100939	0.00177159	0.00127719	0.00706575	0.00842535	0.00807515	4.11997e-05	0.00142139	4.11997e-05	k__Bacteria	p__Bacteroidetes	c__Bacteroidia	o__Bacteroidales	f__Paludibacteraceae	g__Paludibacter	s__
OTU_40	0.00490277	0.00498517	0.00574736	0.00292518	0.00547956	0.00102999	8.23995e-05	4.11997e-05	8.23995e-05	0.00914634	0.00341958	0.00304878	0.00290458	0.00321358	0.00381098	4.11997e-05	0.000123599	0.000144199	k__Bacteria	p__Firmicutes	c__Clostridia	o__Clostridiales	f__Lachnospiraceae	g__unidentified_Lachnospiraceae	s__[Eubacterium]_hallii
OTU_41	0	0	0	0	0	0	0.00655076	0.0771877	0.00543837	6.17996e-05	0	6.17996e-05	0	0	0	0.000205999	0.000535597	0.000432597	k__Bacteria	p__unidentified_Bacteria	c__unidentified_Bacteria	o__unidentified_Bacteria	f__unidentified_Bacteria	g__unidentified_Bacteria	s__Candidatus_Saccharibacteria_bacterium_GW2011_GWC2_44_17
OTU_42	0.00177159	0.00168919	0.000494397	0.000432597	0.00154499	0.000185399	0	0	0	0.000288398	0.000432597	0.000576796	0.00776615	0.0167271	0.0124835	0	0	0	k__Bacteria	p__Proteobacteria	c__Deltaproteobacteria	o__Desulfobacterales	f__Desulfobulbaceae	g__Desulfobulbus
OTU_43	0.00288398	0.00372858	0.00290458	0.00422297	0.00234838	0.000576796	0.000164799	0.000247198	0.000102999	0.00430537	0.00403757	0.00255438	0.00191579	0.00191579	0.00259558	0.000247198	0.000185399	0.000123599	k__Bacteria	p__Firmicutes	c__Clostridia	o__Clostridiales	f__Lachnospiraceae	g__Blautia
OTU_44	0.0110209	0.00634476	0.0104441	0.0119273	0.0218359	0.00634476	0.000720995	0.000123599	0.000267798	0.00572676	0.00836355	0.00525297	0.00650956	0.00821935	0.00521177	0.000267798	0.000350198	0.000391397	k__Bacteria	p__Firmicutes	c__Clostridia	o__Clostridiales	f__Ruminococcaceae	g__Faecalibacterium	s__
OTU_45	0.00170979	0.00113299	0.000679796	0.00585036	0.00605636	0.00904334	0	4.11997e-05	4.11997e-05	0.000473797	0.00117419	0.000762195	0.00648896	0.00574736	0.00677736	0	0.000432597	0	k__Bacteria	p__Bacteroidetes	c__Bacteroidia	o__Bacteroidales
OTU_46	8.23995e-05	0	8.23995e-05	8.23995e-05	6.17996e-05	2.05999e-05	0.00284278	0.0306732	0.00436717	6.17996e-05	0.000411997	0.000535597	0.000123599	0	6.17996e-05	0.0185605	0.00354318	0.00459377	k__Bacteria	p__Proteobacteria	c__Gammaproteobacteria	o__unidentified_Gammaproteobacteria	f__Burkholderiaceae	g__unidentified_Burkholderiaceae
OTU_47	0.00352258	0.00379038	0.00366678	0.00138019	0.00183339	0.000947594	0.00683916	0.00304878	0.00203939	0.00146259	0.0128955	0.0125247	0.00271918	0.00135959	0.00191579	0.00449077	0.0105677	0.0118449	k__Bacteria	p__Proteobacteria	c__Gammaproteobacteria	o__unidentified_Gammaproteobacteria	f__Burkholderiaceae
OTU_48	0.00545897	6.17996e-05	0.00570616	0.00224539	0.00566496	0.00871374	2.05999e-05	4.11997e-05	0	0.000432597	0.00175099	6.17996e-05	0.00119479	0.00327538	6.17996e-05	0.000329598	0	0	k__Bacteria	p__Firmicutes	c__Negativicutes	o__Selenomonadales	f__Veillonellaceae	g__Dialister	s__
OTU_49	0.00403757	0.00416117	0.00273978	0.00391397	0.00508817	0.00510877	0	2.05999e-05	2.05999e-05	0.000494397	0.000906394	0.000947594	0.0141521	0.0118861	0.0153263	4.11997e-05	8.23995e-05	0	k__Bacteria	p__Firmicutes	c__Clostridia	o__Clostridiales	f__Ruminococcaceae
OTU_50	0.00329598	0.00578856	0.00479977	0.00455257	0.00475857	0.00154499	0.000123599	6.17996e-05	0.000123599	0.00127719	0.00282218	0.000494397	0.000679796	0.00220419	0.00473797	6.17996e-05	0.000123599	0.000102999	k__Bacteria	p__Firmicutes	c__Clostridia	o__Clostridiales	f__Ruminococcaceae	g__unidentified_Ruminococcaceae	s__Ruminococcus_bromii
OTU_51	0.00554136	0.00508817	0.00473797	0.00442897	0.00457317	0.00531477	4.11997e-05	8.23995e-05	0	0.000741595	0.00129779	0.00102999	0.00823995	0.00712755	0.00768375	0	2.05999e-05	0	k__Bacteria	p__Firmicutes	c__Clostridia	o__Clostridiales	f__Ruminococcaceae
OTU_52	0.000123599	8.23995e-05	0.000123599	0.000102999	8.23995e-05	6.17996e-05	0.00409937	0.00205999	0.0122157	0.00125659	0.000638596	0.000700396	8.23995e-05	0	0	0.00681856	0.00638596	0.0101969	k__Bacteria	p__Bacteroidetes	c__Bacteroidia	o__Chitinophagales	f__Chitinophagaceae	g__	s__
OTU_53	0	0	0	0	0	0	0.00405817	0.00331658	0.00428477	0	0	0	0	0	0	0.02713	0.00900214	0.00624176	k__Bacteria	p__Proteobacteria	c__Alphaproteobacteria	o__Sphingomonadales	f__Sphingomonadaceae	g__Sphingomonas
OTU_54	0.000308998	0.000329598	0.000597396	0.000164799	0.000102999	0.000144199	0.00799275	0.000453197	0.000308998	0.00566496	0.00183339	0.00175099	6.17996e-05	2.05999e-05	2.05999e-05	0.000391397	0.0225157	0.000473797	k__Bacteria	p__Bacteroidetes	c__Bacteroidia	o__Flavobacteriales	f__Flavobacteriaceae	g__Flavobacterium
OTU_55	0.000865194	0.000926994	0.000926994	0.00685976	0.00537657	0.00844595	0	8.23995e-05	4.11997e-05	0.000350198	0.000638596	0.000432597	0.00230719	0.00276038	0.00319298	4.11997e-05	0.000123599	6.17996e-05	k__Bacteria	p__Elusimicrobia	c__Endomicrobia	o__Endomicrobiales	f__Endomicrobiaceae	g__Candidatus_Endomicrobium	s__
OTU_56	0.00135959	0.000556196	0.00129779	0.00465557	0.00306938	0.00611816	0.00177159	6.17996e-05	8.23995e-05	0.000288398	0.00655076	0.00861074	0.00212179	0.00109179	0.000350198	0.000205999	0.00191579	0.00113299	k__Bacteria	p__Firmicutes	c__Clostridia	o__Clostridiales	f__unidentified_Clostridiales	g__unidentified_Clostridiales	s__Clostridium_disporicum
OTU_57	0.00321358	0.00339898	0.00344018	0.00341958	0.00463497	0.00498517	4.11997e-05	4.11997e-05	0.000102999	0.00566496	0.00226599	0.00527357	0.00148319	0.00210119	0.00212179	4.11997e-05	0.000144199	0.000205999	k__Bacteria	p__Actinobacteria	c__unidentified_Actinobacteria	o__Bifidobacteriales	f__Bifidobacteriaceae	g__Bifidobacterium	s__Bifidobacterium_pseudocatenulatum
OTU_58	0	0	0	0	0	0	0.00603576	0.0359468	0.00591216	0	0	0	0	0	0	0.00477917	0.00253378	0.00358438	k__Bacteria	p__Proteobacteria	c__Gammaproteobacteria	o__unidentified_Gammaproteobacteria	f__Burkholderiaceae	g__unidentified_Burkholderiaceae
OTU_59	8.23995e-05	0.000102999	0.000102999	8.23995e-05	8.23995e-05	2.05999e-05	0.000617996	0.00228659	0.00278098	0.000556196	0.000164799	0.000185399	0	0	0	0.00475857	0.0108355	0.00444957	k__Bacteria	p__Proteobacteria	c__Gammaproteobacteria	o__Pseudomonadales	f__Moraxellaceae	g__Acinetobacter
OTU_60	0.000988794	0.00102999	0.000494397	0.000473797	0.000823995	0.000391397	0.00105059	0.000865194	0.000617996	0.00976434	0.00811635	0.00729235	0.000556196	0.000185399	6.17996e-05	0.000576796	0.00646836	0.000411997	k__Bacteria	p__Proteobacteria	c__Gammaproteobacteria	o__Cellvibrionales	f__Cellvibrionaceae	g__Cellvibrio	s__
OTU_61	0.00298698	0.00288398	0.00306938	0.00545897	0.00527357	0.00735415	0	2.05999e-05	0	0.000720995	0.000823995	0.000968194	0.00405817	0.00298698	0.00292518	0	6.17996e-05	0	k__Bacteria	p__Firmicutes	c__Negativicutes	o__Selenomonadales	f__Veillonellaceae	g__Dendrosporobacter	s__
OTU_62	0.00760135	0.00640656	0.00805455	0.00131839	0.000988794	0.000988794	0	0	0	0.00348138	0.00224539	0.00150379	0.000968194	0.000329598	0.000597396	2.05999e-05	4.11997e-05	0	k__Bacteria	p__Bacteroidetes	c__Bacteroidia	o__Bacteroidales	f__unidentified_Bacteroidales	g__Dysgonomonas
OTU_63	0.00113299	0.00117419	0.000288398	0.000370798	0.000350198	0.000329598	0	0	0	0.000185399	0.000329598	0.000205999	0.00657136	0.00727175	0.00823995	0	0	0	k__Bacteria	p__Firmicutes	c__Clostridia	o__Clostridiales	f__Ruminococcaceae
OTU_64	0.00146259	0.00146259	0.00117419	0.00138019	0.00216299	0.000885794	0	2.05999e-05	0	0.00218359	0.0211973	0.0144611	0.00109179	8.23995e-05	8.23995e-05	0.000350198	0.000247198	0.000267798	k__Bacteria	p__Proteobacteria	c__Gammaproteobacteria	o__Aeromonadales	f__Aeromonadaceae	g__Aeromonas
OTU_65	0.000988794	0.000968194	0.000720995	0.000350198	0.000576796	0.000247198	0.00327538	0.00140079	0.00100939	0.000432597	0.00335778	0.00337838	0.000762195	0.000267798	0.000329598	0.00296638	0.00407877	0.00585036	k__Bacteria	p__Proteobacteria	c__Alphaproteobacteria	o__Sphingomonadales	f__Sphingomonadaceae	g__Altererythrobacter	s__
OTU_66	0.000205999	0.00339898	0.000679796	0.000926994	0.00280158	0.000988794	0	2.05999e-05	0	0.000102999	0.00302818	6.17996e-05	0.00350198	0.000185399	0.00214239	0	2.05999e-05	2.05999e-05	k__Bacteria	p__Firmicutes	c__Clostridia	o__Clostridiales	f__Ruminococcaceae	g__	s__
OTU_67	6.17996e-05	8.23995e-05	0	6.17996e-05	0	6.17996e-05	0.00731295	0.0243284	0.0175099	0	0.000185399	0.000144199	0	0	0	0.0257498	0.00706575	0.00669496	k__Bacteria	p__Proteobacteria	c__Alphaproteobacteria	o__Micropepsales	f__Micropepsaceae	g__	s__
OTU_68	0.00214239	0.00228659	0.00395517	0.00107119	0.00348138	0.000823995	0	2.05999e-05	0	0.000164799	0.00185399	0.000576796	0.00123599	0.00115359	0.00148319	4.11997e-05	6.17996e-05	6.17996e-05	k__Bacteria	p__Firmicutes	c__Clostridia	o__Clostridiales	f__Lachnospiraceae	g__Fusicatenibacter	s__
OTU_69	0.000411997	0.000432597	0.000205999	0.000102999	0.000205999	6.17996e-05	0.00164799	0.000885794	0.000535597	0.00362558	0.00133899	0.00131839	0.000185399	6.17996e-05	2.05999e-05	0.00457317	0.00350198	0.0121127	k__Bacteria	p__Proteobacteria	c__Gammaproteobacteria	o__Pseudomonadales	f__Moraxellaceae	g__Acinetobacter	s__Acinetobacter_bohemicus
OTU_70	0.000494397	0.000350198	0.000164799	0.000247198	0.000329598	0.000164799	0.000205999	0.000308998	0.000205999	0.000350198	0.00249258	0.00195699	0.000308998	0.000123599	4.11997e-05	0.00267798	0.00181279	0.0108561	k__Bacteria	p__Proteobacteria	c__Alphaproteobacteria	o__Rhizobiales	f__unidentified_Rhizobiales	g__unidentified_Rhizobiales
OTU_71	0.00696276	0.00634476	0.00556196	0.000906394	0.00181279	0.000741595	0	0	0	0.00370798	0.00150379	0.00152439	0.000926994	0.000659196	0.000597396	0	0	0	k__Bacteria	p__Firmicutes	c__Clostridia	o__Clostridiales	f__Lachnospiraceae
OTU_72	0.00162739	0.00383158	0.00185399	0.000803395	0.00514997	0.000473797	0.000494397	6.17996e-05	8.23995e-05	0.000164799	0.00117419	0.000968194	0.00102999	0.000679796	0.00208059	0.000288398	0.000617996	0.000432597	k__Bacteria	p__Firmicutes	c__Clostridia	o__Clostridiales	f__Peptostreptococcaceae	g__Intestinibacter	s__
OTU_73	0.000164799	0.000350198	0.000205999	0.000164799	0.000185399	0.000123599	0.00100939	0.000926994	0.000659196	0.000226599	0.000782795	0.00102999	0.000226599	0.000164799	8.23995e-05	0.00113299	0.0202497	0.00100939	k__Bacteria	p__Actinobacteria	c__unidentified_Actinobacteria	o__Micrococcales	f__Promicromonosporaceae
OTU_74	0.000453197	0.000679796	0.000638596	0.00815755	0.00364618	0.00700396	0	0	0	0.000205999	0.000226599	0.000164799	0.000597396	0.000308998	0.000350198	0	0.000226599	0	k__Bacteria	p__Gracilibacteria
OTU_75	0.00426417	0.00409937	0.00424357	0.0177983	0.0111033	0.0165211	4.11997e-05	0.000679796	0.000288398	0.00123599	0.00311058	0.00201879	0.00465557	0.00247198	0.00300758	0.000102999	0.000700396	0.000102999	k__Bacteria	p__Bacteroidetes	c__Bacteroidia	o__Bacteroidales	f__Bacteroidaceae	g__Bacteroides
OTU_76	0.00135959	0.00185399	0.00111239	0.00187459	0.00115359	0.00113299	4.11997e-05	0	6.17996e-05	0.000185399	0.00261618	0.000885794	0.00183339	0.00121539	0.00160679	0.000267798	0.000185399	0.000144199	k__Bacteria	p__Firmicutes	c__Clostridia	o__Clostridiales	f__Ruminococcaceae	g__unidentified_Ruminococcaceae	s__Oscillibacter_sp_ER4
OTU_77	0.000185399	0.000226599	0.000164799	0.00772495	0.00508817	0.00801335	0	0	4.11997e-05	0.000185399	8.23995e-05	0.000123599	0.000411997	6.17996e-05	0	2.05999e-05	8.23995e-05	4.11997e-05	k__Bacteria	p__Bacteroidetes	c__Bacteroidia	o__Bacteroidales	f__	g__	s__
OTU_78	0.00228659	0.00191579	0.00273978	0.000411997	0.000617996	0.000288398	0	0	0	0.00405817	0.00370798	0.00243078	0.000782795	0.000329598	0.000329598	0	6.17996e-05	0	k__Bacteria	p__Proteobacteria	c__Gammaproteobacteria	o__unidentified_Gammaproteobacteria	f__Burkholderiaceae	g__unidentified_Burkholderiaceae	s__bacterium_endosymbiont_of_Onthophagus_Taurus
OTU_79	0.00348138	0.00341958	0.00313118	0.00346078	0.00471737	0.00418177	6.17996e-05	2.05999e-05	6.17996e-05	0.000432597	0.000885794	0.000782795	0.00727175	0.00646836	0.00644776	2.05999e-05	0.000102999	0	k__Bacteria	p__Firmicutes	c__Clostridia	o__Clostridiales	f__Ruminococcaceae
OTU_80	0.00166859	0.00154499	0.000844595	0.00187459	0.00109179	0.00129779	0	4.11997e-05	0	0.000844595	0.00100939	0.000741595	0.0138431	0.0110209	0.0146465	0	2.05999e-05	0	k__Bacteria	p__Bacteroidetes	c__Bacteroidia	o__Bacteroidales	f__Bacteroidaceae	g__Bacteroides
OTU_81	0.00173039	0.00214239	0.00162739	0.00148319	0.00123599	0.00133899	0	6.17996e-05	2.05999e-05	0.000473797	0.000576796	0.000576796	0.00451137	0.00385218	0.00469677	2.05999e-05	8.23995e-05	0	k__Bacteria	p__Firmicutes	c__Clostridia	o__Clostridiales	f__Ruminococcaceae
OTU_82	0.00160679	0.00358438	0.00189519	0.00115359	0.00181279	0.000350198	2.05999e-05	0.000123599	0	0.00123599	0.00208059	0.00166859	0.00125659	0.00111239	0.00238958	0	6.17996e-05	4.11997e-05	k__Bacteria	p__Firmicutes	c__Clostridia	o__Clostridiales	f__Lachnospiraceae	g__Blautia
OTU_83	0.00168919	0.00168919	0.00220419	0.000370798	0.000741595	0.000205999	0.00762195	0.00663316	0.00366678	0.000329598	0.00131839	0.00123599	0.000432597	0.000205999	0.000144199	0.00490277	0.00249258	0.00626236	k__Bacteria	p__Proteobacteria	c__Alphaproteobacteria	o__Sphingomonadales	f__Sphingomonadaceae	g__Novosphingobium	s__
OTU_84	0.00133899	0.00135959	0.00100939	0.000473797	0.000556196	0.000350198	0.0130397	0.00529417	0.00753955	0.000370798	0.00212179	0.00253378	0.000391397	0.000185399	0.000102999	0.0213003	0.0125659	0.0188695	k__Bacteria	p__Proteobacteria	c__Alphaproteobacteria	o__Rhizobiales	f__unidentified_Rhizobiales	g__Devosia	s__
OTU_85	0.000865194	0.000679796	0.000329598	0.000144199	0.000350198	0.000144199	0	0	0	0.000123599	0.000411997	0.000329598	0.00453197	0.00628296	0.00679796	4.11997e-05	0.000329598	2.05999e-05	k__Bacteria	p__Proteobacteria	c__Deltaproteobacteria	o__Desulfovibrionales	f__Desulfovibrionaceae	g__Desulfovibrio	s__Desulfovibrio_sp_ZIRB-2
OTU_86	0.00144199	0.00156559	0.000679796	0.00401697	0.00247198	0.00477917	0	2.05999e-05	0	0.000267798	0.000988794	0.000576796	0.00646836	0.00632416	0.00861074	0	0.000308998	0	k__Bacteria	p__Bacteroidetes	c__Bacteroidia	o__Bacteroidales
OTU_87	6.17996e-05	6.17996e-05	0.000123599	0.000102999	0.000123599	0.000102999	0.000700396	0.000556196	0.000473797	0.00129779	0.000576796	0.000865194	0.000102999	6.17996e-05	4.11997e-05	0.00374918	0.0139667	0.00407877	k__Bacteria	p__Bacteroidetes	c__Bacteroidia	o__Chitinophagales	f__Chitinophagaceae	g__unidentified_Chitinophagaceae	s__bacterium
OTU_88	0	0	0	0	0	0	0.00370798	0.00238958	0.0162533	0	0	0	0	0	0	0.00113299	0.000885794	0.00113299	k__Bacteria	p__Proteobacteria	c__Gammaproteobacteria	o__unidentified_Gammaproteobacteria	f__unidentified_Gammaproteobacteria	g__Steroidobacter
OTU_89	0.00479977	0.00197759	0.00636536	0.00376978	0.00578856	0.00329598	0.000267798	6.17996e-05	8.23995e-05	0.00224539	0.00535597	0.00265738	0.00224539	0.00348138	0.00162739	4.11997e-05	2.05999e-05	4.11997e-05	k__Bacteria	p__Bacteroidetes	c__Bacteroidia	o__Bacteroidales	f__Bacteroidaceae	g__Bacteroides	s__Bacteroides_vulgatus
OTU_90	6.17996e-05	8.23995e-05	6.17996e-05	8.23995e-05	4.11997e-05	2.05999e-05	0.00346078	0.0129779	0.00648896	0.000102999	0.000123599	0.000144199	4.11997e-05	2.05999e-05	4.11997e-05	0.0113917	0.00304878	0.00201879	k__Bacteria	p__Acidobacteria	c__Acidobacteriia	o__Acidobacteriales	f__unidentified_Acidobacteriales	g__Edaphobacter	s__
OTU_91	0	0	0	0	0	0	0.00364618	0.00294578	0.0145847	0	0	4.11997e-05	0	0	0	0.00451137	0.00259558	0.00249258	k__Bacteria	p__Proteobacteria	c__Alphaproteobacteria	o__Micropepsales	f__Micropepsaceae	g__Micropepsis	s__
OTU_92	0.000535597	0.000391397	0.000432597	0.00414057	0.00311058	0.00624176	0	0	0	0.000226599	0.000597396	0.000432597	0.000473797	0.000123599	6.17996e-05	0	2.05999e-05	0	k__Bacteria	p__Bacteroidetes	c__Bacteroidia	o__Bacteroidales	f__	g__	s__
OTU_93	0.000329598	0.000370798	0.000329598	0.000205999	0.000205999	8.23995e-05	0.00731295	0.00177159	0.00222479	0.000185399	0.00131839	0.00175099	0.000164799	2.05999e-05	0	0.00364618	0.00292518	0.0110003	k__Bacteria	p__Proteobacteria	c__Alphaproteobacteria	o__Caulobacterales	f__Hyphomonadaceae	g__Hirschia	s__
OTU_94	0.00383158	0.00416117	0.00457317	0.000617996	0.000720995	0.000576796	0.000102999	0.000185399	0.000329598	0.0156353	0.00811635	0.0122981	0.000617996	0.000308998	0.000185399	0.000144199	0.000288398	0.000164799	k__Bacteria	p__Firmicutes	c__Erysipelotrichia	o__Erysipelotrichales	f__Erysipelotrichaceae	g__Turicibacter
OTU_95	0.000494397	0.000432597	0.000494397	0.00537657	0.00372858	0.00620056	0	2.05999e-05	0	0.000247198	0.000267798	0.000308998	0.000947594	0.000329598	0.000247198	0	4.11997e-05	0	k__Bacteria	p__Firmicutes	c__Negativicutes	o__Selenomonadales	f__Veillonellaceae	g__Dendrosporobacter	s__
OTU_96	0.000906394	0.00123599	0.00142139	0.000700396	0.000617996	0.000329598	0.0188489	0.00325478	0.00346078	0.00156559	0.00290458	0.00230719	0.000700396	0.000288398	0.000370798	0.0158413	0.0123393	0.00828115	k__Bacteria	p__Proteobacteria	c__Alphaproteobacteria	o__Sphingomonadales	f__Sphingomonadaceae	g__Sphingomonas
OTU_97	0	0	0	0	0	0	0.000576796	0.0195287	0.00230719	0	0	0	0	0	0	0.000432597	0.000432597	0.000659196	k__Bacteria	p__Proteobacteria	c__Alphaproteobacteria
OTU_98	0	2.05999e-05	0	0	0	0	0.00131839	0.000844595	0.00117419	2.05999e-05	4.11997e-05	4.11997e-05	0	0	0	0.000844595	0.029087	0.000906394	k__Bacteria	p__Firmicutes	c__Bacilli	o__Bacillales	f__Paenibacillaceae	g__Cohnella	s__
OTU_99	0.00129779	0.00205999	0.00191579	0.000700396	0.00152439	0.000556196	0	6.17996e-05	0	0.00105059	0.00123599	0.000659196	0.000350198	0.00102999	0.00183339	0	4.11997e-05	6.17996e-05	k__Bacteria	p__Firmicutes	c__Clostridia	o__Clostridiales	f__Ruminococcaceae	g__Subdoligranulum	s__
OTU_100	0.00142139	0.00133899	0.00146259	0.00702456	0.00315178	0.00560316	0	0	0	0.000432597	0.000597396	0.000803395	0.000988794	0.000205999	0.000247198	0	8.23995e-05	0	k__Bacteria	p__Firmicutes	c__Clostridia	o__Clostridiales	f__Ruminococcaceae	g__unidentified_Ruminococcaceae	s__[Clostridium]_papyrosolvens
OTU_101	0.00168919	0.00193639	0.00121539	0.000308998	0.00148319	0.000267798	4.11997e-05	2.05999e-05	4.11997e-05	0.000185399	0.000411997	0.000329598	0.0144405	0.0224951	0.0217947	2.05999e-05	6.17996e-05	2.05999e-05	k__Bacteria	p__Melainabacteria	c__	o__	f__	g__	s__
OTU_102	0	0	0	0	0	0	0.00189519	0.00420237	0.00527357	0	0	0	0	0	0	0.00900214	0.00261618	0.00125659	k__Bacteria	p__Bacteroidetes	c__Bacteroidia	o__Sphingobacteriales	f__Sphingobacteriaceae	g__Mucilaginibacter	s__
OTU_103	0.00187459	0.00170979	0.00170979	0.00218359	0.00234838	0.00290458	0	2.05999e-05	2.05999e-05	0.000597396	0.000679796	0.000741595	0.000906394	0.000329598	0.000453197	4.11997e-05	0	6.17996e-05	k__Bacteria	p__Firmicutes	c__Clostridia	o__Clostridiales	f__Lachnospiraceae
OTU_104	0.00119479	0.00121539	0.00158619	0.000432597	0.000453197	0.000288398	0.00988794	0.00405817	0.00426417	0.000370798	0.00183339	0.00150379	0.000329598	0.000226599	0.000288398	0.0158825	0.00420237	0.00216299	k__Bacteria	p__Proteobacteria	c__Alphaproteobacteria	o__Rhizobiales	f__Rhizobiaceae	g__unidentified_Rhizobiaceae
OTU_105	0.00302818	0.00302818	0.00350198	0.000679796	0.000988794	0.000432597	0	0	0	0.00407877	0.00205999	0.00276038	0.000762195	0.000308998	0.000123599	0	0	0	k__Bacteria	p__Firmicutes	c__Clostridia	o__Clostridiales	f__Lachnospiraceae
OTU_106	0.00125659	0.000968194	0.000350198	0.00105059	0.00107119	0.00166859	0	0	0	0.000185399	0.000494397	0.000411997	0.00556196	0.00582976	0.00727175	0	0.000308998	0	k__Bacteria	p__Bacteroidetes	c__Bacteroidia	o__Bacteroidales	f__Paludibacteraceae
OTU_107	0.00133899	0.00111239	0.00228659	0.000968194	0.00181279	0.000535597	6.17996e-05	8.23995e-05	2.05999e-05	0.000885794	0.00162739	0.00135959	0.000947594	0.000968194	0.000700396	6.17996e-05	6.17996e-05	8.23995e-05	k__Bacteria	p__Firmicutes	c__Clostridia	o__Clostridiales	f__Lachnospiraceae	g__Dorea	s__Dorea_longicatena
OTU_108	0.00436717	0.00432597	0.00411997	0.00162739	0.00150379	0.00102999	0	0	0	0.00290458	0.00179219	0.00255438	0.00160679	0.00166859	0.00138019	0	0	0	k__Bacteria	p__Firmicutes	c__Clostridia	o__Clostridiales	f__Lachnospiraceae
OTU_109	0.000823995	0.000597396	0.000638596	0.00554136	0.00523237	0.00805455	0	0	0	0.000473797	0.000432597	0.000556196	0.000617996	0	0	0	0	0	k__Bacteria	p__Tenericutes	c__Mollicutes	o__	f__	g__	s__
OTU_110	0.0111651	0.0103617	0.0118243	0.00115359	0.00142139	0.000741595	0	0	0	0.00912574	0.00500577	0.00671556	0.00119479	0.000494397	0.000329598	2.05999e-05	0	0	k__Bacteria	p__Firmicutes
OTU_111	0	4.11997e-05	0	0	2.05999e-05	2.05999e-05	0.000823995	0.000597396	0.00241018	0.000762195	0.000288398	0.000350198	0	0	0	0.00370798	0.00512937	0.00679796	k__Bacteria	p__Bacteroidetes	c__Bacteroidia	o__Chitinophagales	f__Chitinophagaceae	g__	s__
OTU_112	0.000968194	0.00123599	0.00259558	0.00144199	0.00119479	0.000370798	6.17996e-05	0.000144199	6.17996e-05	0.000947594	0.000947594	0.00156559	0.000514997	0.00107119	0.000988794	6.17996e-05	6.17996e-05	8.23995e-05	k__Bacteria	p__Firmicutes	c__Clostridia	o__Clostridiales	f__Ruminococcaceae	g__Subdoligranulum	s__
OTU_113	0.00154499	0.00162739	0.00321358	0.000288398	0.000370798	0.000535597	0.00914634	0.00387278	0.00611816	0.000144199	0.000164799	0.000205999	0.000205999	2.05999e-05	2.05999e-05	0.000885794	0.000803395	0.00208059	k__Bacteria	p__unidentified_Bacteria	c__unidentified_Bacteria	o__unidentified_Bacteria	f__unidentified_Bacteria	g__unidentified_Bacteria
OTU_114	0.00102999	0.000453197	0.000350198	0.000144199	0.00243078	0.00212179	0	2.05999e-05	0	8.23995e-05	0.00222479	0.000350198	0.00131839	0.000720995	0.000247198	0	0	0	k__Bacteria	p__Bacteroidetes	c__Bacteroidia	o__Bacteroidales	f__Tannerellaceae	g__Parabacteroides	s__Parabacteroides_merdae
OTU_115	0.000185399	0.000185399	0.000205999	8.23995e-05	0.000185399	6.17996e-05	0.000247198	0.000288398	0.000514997	0.00168919	0.000988794	0.00164799	8.23995e-05	0	0	0.00228659	0.00249258	0.0119891	k__Bacteria	p__Proteobacteria	c__Gammaproteobacteria	o__unidentified_Gammaproteobacteria	f__unidentified_Gammaproteobacteria	g__Acidibacter	s__
OTU_116	0.00164799	0.00156559	0.000288398	0.000329598	0.000597396	0.000144199	0	0	0	0.000267798	0.000391397	0.000391397	0.00484097	0.00611816	0.00595336	0	2.05999e-05	0	k__Bacteria
OTU_117	0.00385218	0.00395517	0.00407877	0.00102999	0.00148319	0.000679796	4.11997e-05	0	0	0.00774555	0.00267798	0.00372858	0.000885794	0.000453197	0.000226599	0	0	0	k__Bacteria	p__Firmicutes	c__Clostridia	o__Clostridiales	f__Lachnospiraceae	g__unidentified_Lachnospiraceae
OTU_118	0.000494397	0.00140079	0.00156559	0.00150379	0.00243078	0.000700396	2.05999e-05	2.05999e-05	2.05999e-05	0.00150379	0.000391397	0.000597396	0.000288398	0.000288398	0.000988794	4.11997e-05	2.05999e-05	2.05999e-05	k__Bacteria	p__Actinobacteria	c__unidentified_Actinobacteria	o__Bifidobacteriales	f__Bifidobacteriaceae	g__Bifidobacterium	s__
OTU_119	8.23995e-05	0.000411997	0.000535597	4.11997e-05	0.000164799	2.05999e-05	0.00339898	0.00109179	0.00271918	0.00170979	0.000803395	0.000535597	0.000102999	0	6.17996e-05	0.00179219	0.00218359	0.00473797	k__Bacteria	p__Bacteroidetes	c__Bacteroidia	o__Chitinophagales	f__Chitinophagaceae
OTU_120	0.00113299	0.00109179	0.000782795	0.000700396	0.000968194	0.000494397	0.00407877	0.00135959	0.00119479	0.00679796	0.00756015	0.00465557	0.000844595	8.23995e-05	4.11997e-05	0.00387278	0.00389338	0.00926994	k__Bacteria	p__Proteobacteria	c__Gammaproteobacteria	o__Pseudomonadales	f__Pseudomonadaceae	g__Pseudomonas
OTU_121	8.23995e-05	6.17996e-05	4.11997e-05	6.17996e-05	0.000123599	2.05999e-05	0.000576796	0.000617996	0.00105059	2.05999e-05	0.000267798	0.000411997	6.17996e-05	4.11997e-05	0	0.00949654	0.00247198	0.00514997	k__Bacteria	p__Proteobacteria	c__Alphaproteobacteria	o__unidentified_Alphaproteobacteria	f__unidentified_Alphaproteobacteria
OTU_122	0.00238958	0.000720995	0.00284278	0.00317238	0.00290458	0.000823995	2.05999e-05	0	0	0.000906394	0.00426417	0.00173039	0.00183339	0.00175099	0.000370798	0	0	2.05999e-05	k__Bacteria	p__Bacteroidetes	c__Bacteroidia	o__Bacteroidales	f__Bacteroidaceae	g__Bacteroides	s__Bacteroides_uniformis
OTU_123	0.00135959	0.00140079	0.00189519	0.00306938	0.00107119	0.000514997	6.17996e-05	0	2.05999e-05	0.00236898	0.00129779	0.00191579	0.00125659	0.000885794	0.000720995	2.05999e-05	6.17996e-05	2.05999e-05	k__Bacteria	p__Firmicutes	c__Clostridia	o__Clostridiales	f__Lachnospiraceae	g__Anaerostipes	s__
OTU_124	0.00193639	0.00189519	0.00129779	0.00230719	0.00214239	0.00253378	2.05999e-05	4.11997e-05	0	0.000350198	0.000659196	0.000576796	0.00395517	0.00350198	0.00411997	6.17996e-05	2.05999e-05	4.11997e-05	k__Bacteria	p__Firmicutes	c__Clostridia	o__Clostridiales	f__Ruminococcaceae
OTU_125	0	6.17996e-05	0	0	0	0	0.00142139	0.00133899	0.00259558	0	2.05999e-05	0	0	0	0	0.00926994	0.00416117	0.00144199	k__Bacteria	p__Acidobacteria	c__Acidobacteriia	o__Acidobacteriales	f__unidentified_Acidobacteriales
OTU_126	0.00517057	4.11997e-05	0	4.11997e-05	0.00121539	2.05999e-05	4.11997e-05	8.23995e-05	2.05999e-05	0.00383158	0.000391397	0.000350198	0.000288398	0.00304878	0	0	0	0	k__Bacteria	p__Firmicutes	c__Negativicutes	o__Selenomonadales	f__Veillonellaceae	g__Megamonas	s__
OTU_127	0	0	0	0	0	0	0.000659196	0.0200437	0.00162739	0	0	0	0	0	0	0.000391397	0.000308998	0.000226599	k__Bacteria	p__Bacteroidetes	c__Bacteroidia	o__Sphingobacteriales	f__Sphingobacteriaceae	g__Mucilaginibacter	s__
OTU_128	0	0	0	0	0	0	0.00444957	0.00751895	0.00500577	0	0	0	0	0	0	0.00828115	0.00189519	0.00111239	k__Bacteria	p__Proteobacteria	c__Alphaproteobacteria	o__Caulobacterales	f__Caulobacteraceae	g__	s__
OTU_129	0.000329598	0.000226599	0.000597396	4.11997e-05	0	4.11997e-05	0.0182927	0.000535597	0.00119479	6.17996e-05	4.11997e-05	4.11997e-05	6.17996e-05	2.05999e-05	0	0.000226599	0.000185399	0.000164799	k__Bacteria	p__Bacteroidetes	c__Ignavibacteria	o__	f__	g__	s__
OTU_130	0	0	0	0	0	0	0.00438777	0.00214239	0.00861074	0	0	0	0	0	0	0.00119479	0.000844595	0.00111239	k__Bacteria	p__Acidobacteria	c__unidentified_Acidobacteria	o__unidentified_Acidobacteria	f__unidentified_Acidobacteria	g__unidentified_Acidobacteria
OTU_131	0.00131839	0.000411997	0.00395517	0.00214239	0.00506757	0.00152439	2.05999e-05	2.05999e-05	6.17996e-05	0.000329598	0.00166859	0.000391397	0.00166859	0.000885794	0.000205999	0.000102999	0.000123599	0.000205999	k__Bacteria	p__Firmicutes	c__Clostridia	o__Clostridiales	f__Lachnospiraceae	g__Roseburia	s__Roseburia_inulinivorans
OTU_132	0	0	0	0	0	0	0.00216299	0.0170361	0.00422297	0	0	0	0	0	0	0.000926994	0.000803395	0.000638596	k__Bacteria	p__Proteobacteria	c__Alphaproteobacteria	o__Rhodospirillales	f__unidentified_Rhodospirillales	g__Telmatospirillum
OTU_133	0.000102999	0.000370798	0.000288398	0.000391397	0.00154499	0.000185399	0.000164799	0	0	2.05999e-05	0.00177159	0.00265738	0.000659196	2.05999e-05	0.000164799	0.000885794	0.000473797	0.000514997	k__Bacteria	p__Firmicutes	c__Clostridia	o__Clostridiales	f__Ruminococcaceae	g__	s__
OTU_134	0.000865194	0.000865194	0.00105059	0.000247198	0.000205999	0.000144199	0.000514997	0.0149555	0.000267798	0.000329598	0.000432597	0.000453197	0.000288398	8.23995e-05	6.17996e-05	0.000144199	0.000226599	0.000164799	k__Bacteria	p__Firmicutes	c__Bacilli	o__Lactobacillales	f__Streptococcaceae	g__Lactococcus
OTU_135	0.00282218	0.00249258	0.00263678	0.00962014	0.00492337	0.00823995	2.05999e-05	8.23995e-05	4.11997e-05	0.000823995	0.00119479	0.000947594	0.00201879	0.000988794	0.000782795	0	0.000205999	2.05999e-05	k__Bacteria	p__Firmicutes	c__Clostridia	o__Clostridiales	f__Ruminococcaceae
OTU_136	0.00150379	0.000247198	0.000638596	0.00113299	0.000885794	0.00187459	2.05999e-05	0	2.05999e-05	0.00109179	0.000679796	0.000988794	0.000968194	0.000865194	0.000123599	2.05999e-05	4.11997e-05	0	k__Bacteria	p__Firmicutes	c__Clostridia	o__Clostridiales	f__Ruminococcaceae
OTU_137	0.000185399	0.000226599	0.000102999	0.000205999	0.000308998	8.23995e-05	6.17996e-05	2.05999e-05	4.11997e-05	0.00883734	0.00521177	0.00290458	0.000226599	6.17996e-05	6.17996e-05	6.17996e-05	0.00593276	0.000370798	k__Bacteria	p__Bacteroidetes	c__Bacteroidia	o__Flavobacteriales	f__Flavobacteriaceae	g__Flavobacterium
OTU_138	0.000865194	0.000556196	0.000164799	0.000205999	0.000308998	0.000123599	4.11997e-05	0	0	0.000123599	0.000185399	0.000247198	0.00282218	0.00593276	0.00426417	2.05999e-05	0.000226599	0	k__Bacteria	p__Deferribacteres	c__unidentified_Deferribacteres	o__Deferribacterales	f__Deferribacteraceae	g__Mucispirillum	s__
OTU_139	0	0	0	0	0	0	0.00175099	0.0151409	0.00278098	0	0	0	0	0	0	0.000329598	0.000370798	0.000267798	k__Bacteria	p__Bacteroidetes	c__Bacteroidia	o__Sphingobacteriales	f__Sphingobacteriaceae	g__Mucilaginibacter
OTU_140	0.000494397	0	0	0.00570616	0.000453197	0	0	0	0	0.000947594	0.000844595	2.05999e-05	0	0.000267798	4.11997e-05	0	4.11997e-05	2.05999e-05	k__Bacteria	p__Firmicutes	c__Clostridia	o__Clostridiales
OTU_141	0.000144199	0.000617996	0.00193639	0.00133899	0.000432597	0.000947594	0	0	2.05999e-05	0.00127719	0.000988794	0.00226599	0.000453197	8.23995e-05	0.000597396	0	0	2.05999e-05	k__Bacteria	p__Bacteroidetes	c__Bacteroidia	o__Bacteroidales	f__Rikenellaceae	g__Alistipes
OTU_142	0.000494397	0.000308998	0.000453197	0.000432597	0.000473797	0.000247198	4.11997e-05	2.05999e-05	8.23995e-05	0.00671556	0.00261618	0.00290458	0.000329598	0	4.11997e-05	4.11997e-05	0.000123599	4.11997e-05	k__Bacteria	p__Bacteroidetes	c__Bacteroidia	o__Chitinophagales	f__Chitinophagaceae	g__Taibaiella	s__
OTU_143	0.00786915	0.00739535	0.00782795	0.00712755	0.00846655	0.00815755	4.11997e-05	4.11997e-05	0.000144199	0.00125659	0.00164799	0.00135959	0.00449077	0.00358438	0.00405817	2.05999e-05	4.11997e-05	2.05999e-05	k__Bacteria	p__Firmicutes	c__Clostridia	o__Clostridiales	f__Ruminococcaceae
OTU_144	0.000391397	0.000411997	0.000411997	0.000102999	0.000432597	0.000144199	0.00222479	0.00115359	0.00102999	0.000226599	0.00111239	0.000823995	0.000350198	8.23995e-05	0.000123599	0.00368738	0.00243078	0.00370798	k__Bacteria	p__Proteobacteria	c__Alphaproteobacteria	o__Caulobacterales	f__Caulobacteraceae	g__Phenylobacterium	s__
OTU_145	0.00183339	0.00201879	0.00191579	0.00158619	0.00115359	0.00183339	0	0	0	0.000391397	0.000370798	0.000411997	0.000494397	0.000391397	0.000535597	0	0	0	k__Bacteria	p__Firmicutes	c__Clostridia	o__Clostridiales
OTU_146	4.11997e-05	4.11997e-05	0.000123599	2.05999e-05	0.000205999	6.17996e-05	0.000123599	0.000102999	0.000123599	0.00348138	0.00117419	0.00113299	0.000185399	6.17996e-05	0	4.11997e-05	0.00716875	0.000185399	k__Bacteria	p__Bacteroidetes	c__Bacteroidia	o__Flavobacteriales	f__Flavobacteriaceae	g__Flavobacterium
OTU_147	0.000144199	0.000247198	0.000226599	6.17996e-05	0.000123599	4.11997e-05	0.0113505	0.000988794	0.00102999	2.05999e-05	0.000329598	0.000247198	6.17996e-05	4.11997e-05	0	0.000576796	0.000906394	0.000576796	k__Bacteria	p__Proteobacteria	c__Gammaproteobacteria	o__unidentified_Gammaproteobacteria	f__Burkholderiaceae
OTU_148	0.000844595	0.000762195	0.000267798	0.000411997	0.000411997	0.000391397	0	4.11997e-05	0	8.23995e-05	0.000144199	0.000267798	0.00292518	0.00393457	0.00335778	0	2.05999e-05	0	k__Bacteria	p__Firmicutes	c__Clostridia	o__Clostridiales	f__Ruminococcaceae
OTU_149	0.00142139	0.00166859	0.00102999	0.000720995	0.00177159	0.000453197	2.05999e-05	2.05999e-05	6.17996e-05	0.000782795	0.00140079	0.00302818	0.00111239	0.000885794	0.00107119	0	6.17996e-05	0	k__Bacteria	p__Firmicutes	c__Clostridia	o__Clostridiales	f__Lachnospiraceae	g__unidentified_Lachnospiraceae	s__[Ruminococcus]_torques
OTU_150	0.00405817	0.00449077	0.00459377	0.000803395	0.00131839	0.000514997	0	0	0	0.00253378	0.00212179	0.00234838	0.000782795	0.000576796	0.000556196	0	0	0	k__Bacteria	p__Firmicutes	c__Clostridia	o__Clostridiales	f__Lachnospiraceae
OTU_151	0	0	0	0	0	0	0.00119479	0.000391397	0.00393457	0	0	4.11997e-05	0	0	0	0.00564436	0.000741595	0.00203939	k__Bacteria	p__unidentified_Bacteria	c__unidentified_Bacteria	o__unidentified_Bacteria	f__unidentified_Bacteria	g__unidentified_Bacteria	s__bacterium_enrichment_culture_clone_EBa3
OTU_152	0.00173039	0.00249258	0.00234838	0.00189519	0.00154499	0.00150379	0	0	0	0.000350198	0.000494397	0.000411997	0.000782795	0.000432597	0.000370798	0	0	0	k__Bacteria	p__Firmicutes	c__Clostridia	o__Clostridiales	f__Ruminococcaceae	g__unidentified_Ruminococcaceae
OTU_153	0.000102999	0.000164799	0.000226599	4.11997e-05	6.17996e-05	2.05999e-05	0.000144199	0.000185399	0.000205999	6.17996e-05	8.23995e-05	6.17996e-05	6.17996e-05	2.05999e-05	4.11997e-05	0.000164799	0.0115359	0.000288398	k__Bacteria	p__Bacteroidetes	c__Bacteroidia	o__Cytophagales	f__Cytophagaceae	g__Cytophaga	s__
OTU_154	0.000370798	0.000205999	0.000226599	0.000144199	0.000267798	0.000164799	0.000102999	2.05999e-05	4.11997e-05	0.00306938	0.00138019	0.00102999	0.000288398	4.11997e-05	2.05999e-05	0.000947594	0.00121539	0.00199819	k__Bacteria	p__Bacteroidetes	c__Ignavibacteria	o__unidentified_Ignavibacteria	f__unidentified_Ignavibacteria	g__unidentified_Ignavibacteria	s__Chlorobi_bacterium_OLB5
OTU_155	0	0	0	0	0	0	0.00156559	0.0153675	0.00348138	0	0	0	0	0	0	0.000453197	0.000350198	0.000288398	k__Bacteria	p__Bacteroidetes	c__Bacteroidia	o__Sphingobacteriales	f__Sphingobacteriaceae	g__Mucilaginibacter
OTU_156	0.000102999	0.000226599	0.000185399	0.000226599	0.000205999	0.000102999	0.00574736	0.00873434	0.0104235	0.000205999	0.000700396	0.000823995	0.000185399	2.05999e-05	0.000144199	0.0135547	0.00611816	0.00620056	k__Bacteria	p__Proteobacteria	c__Alphaproteobacteria	o__Rhizobiales	f__Xanthobacteraceae	g__Bradyrhizobium
OTU_157	0.000823995	0.000617996	0.000185399	0.000226599	0.000494397	0.000102999	0	0	0	0.000102999	0.000185399	0.000205999	0.00247198	0.00315178	0.00255438	0	0	0	k__Bacteria	p__Firmicutes	c__Clostridia	o__Clostridiales	f__Ruminococcaceae
OTU_158	0.000700396	0.000370798	0.000308998	0.000597396	0.000494397	0.00119479	6.17996e-05	8.23995e-05	4.11997e-05	0.000185399	0.000411997	0.000370798	0.00344018	0.00582976	0.00453197	2.05999e-05	0.000205999	4.11997e-05	k__Bacteria	p__Bacteroidetes	c__Bacteroidia	o__Bacteroidales	f__Rikenellaceae	g__Alistipes	s__
OTU_159	0.000535597	0.000329598	0.000329598	0.000926994	0.00170979	0.00286338	0	0	0	0.000226599	0.000411997	0.000267798	0.00125659	0.000988794	0.000803395	0	0	0	k__Bacteria
OTU_160	0.00189519	0.00236898	0.000720995	0.00100939	0.000494397	0.000947594	0.00554136	0.000823995	0.000535597	0.000659196	0.000164799	0.00210119	0.00107119	0.00111239	0.00146259	0.00160679	0.00170979	0.000535597	k__Bacteria	p__Firmicutes	c__Bacilli	o__Lactobacillales	f__Streptococcaceae	g__Streptococcus
OTU_161	0.000411997	0.000226599	8.23995e-05	0.000123599	0.000226599	4.11997e-05	0	0	0	6.17996e-05	8.23995e-05	0.000144199	0.00424357	0.00741595	0.00708635	0	0	0	k__Bacteria	p__Melainabacteria	c__	o__	f__	g__	s__
OTU_162	0.000782795	0.000720995	0.00107119	0.00129779	0.00113299	0.000205999	0	0	6.17996e-05	0.000823995	0.00173039	0.00205999	0.000473797	0.000453197	0.000844595	0	4.11997e-05	0	k__Bacteria	p__Firmicutes	c__Erysipelotrichia	o__Erysipelotrichales	f__Erysipelotrichaceae	g__unidentified_Erysipelotrichaceae	s__bacterium_LF-3
OTU_163	0.000432597	0.000370798	0.000247198	0.00212179	0.000782795	0.00185399	2.05999e-05	8.23995e-05	2.05999e-05	0.000308998	0.000308998	0.000288398	0.00187459	0.00193639	0.00251318	0	0.000411997	0	k__Bacteria	p__Bacteroidetes	c__Bacteroidia	o__Bacteroidales	f__Rikenellaceae	g__Alistipes	s__
OTU_164	0.000597396	0.000659196	0.000308998	0.00247198	0.00177159	0.00348138	0	0	0	0.000205999	0.000226599	0.000350198	0.00205999	0.00208059	0.00241018	0	0	0	k__Bacteria	p__Tenericutes	c__Mollicutes
OTU_165	0	0	8.23995e-05	0	0	0	0.00414057	0.00109179	0.00517057	0	6.17996e-05	2.05999e-05	0	2.05999e-05	0	0.000288398	0.000370798	0.000247198	k__Bacteria	p__Proteobacteria	c__Alphaproteobacteria	o__Rhizobiales	f__Xanthobacteraceae
OTU_166	0.000947594	0.000494397	0.000988794	0.00218359	0.00294578	0.000473797	0.000185399	0	0	2.05999e-05	0.00154499	0.000226599	0.000514997	0.000391397	0.000247198	6.17996e-05	0.000370798	0.000144199	k__Bacteria	p__Firmicutes	c__Erysipelotrichia	o__Erysipelotrichales	f__Erysipelotrichaceae	g__Turicibacter	s__
OTU_167	0.000556196	0.000741595	0.000741595	0.000288398	0.000350198	8.23995e-05	0.00704515	0.00949654	0.00366678	0.000226599	0.000720995	0.00107119	0.000226599	0.000185399	0.000205999	0.00564436	0.00317238	0.0116801	k__Bacteria	p__Actinobacteria	c__unidentified_Actinobacteria	o__Micrococcales	f__Microbacteriaceae
OTU_168	0.00113299	0.00121539	0.000988794	0.00138019	0.00107119	0.00129779	0	0	0	0.000370798	0.000411997	0.000391397	0.000782795	0.00111239	0.000968194	0	0	0	k__Bacteria	p__Firmicutes	c__Clostridia	o__Clostridiales	f__Lachnospiraceae
OTU_169	0.00117419	0.000988794	0.00113299	0.00148319	0.000844595	0.00181279	0	0	0	0.000288398	0.000267798	0.000391397	0.000576796	0.000411997	0.000247198	0	0	0	k__Bacteria	p__Firmicutes	c__Clostridia	o__Clostridiales
OTU_170	0.00115359	0.00113299	0.000329598	0.00144199	0.00107119	0.00208059	0	0	2.05999e-05	0.000205999	0.000453197	0.000411997	0.00341958	0.00467617	0.00391397	0	2.05999e-05	0	k__Bacteria	p__Firmicutes	c__Clostridia	o__Clostridiales
OTU_171	0.00185399	0.00205999	0.00226599	0.000700396	0.000865194	0.000865194	0	0	0	0.000432597	0.000535597	0.000535597	0.00162739	0.00162739	0.00195699	0	0	0	k__Bacteria	p__Firmicutes	c__Clostridia	o__Clostridiales	f__Lachnospiraceae
OTU_172	4.11997e-05	0	0	4.11997e-05	6.17996e-05	2.05999e-05	0.00135959	0.000700396	0.00263678	2.05999e-05	0.000102999	0.000308998	4.11997e-05	0	0	0.00329598	0.00142139	0.00321358	k__Bacteria	p__Proteobacteria	c__Alphaproteobacteria	o__unidentified_Alphaproteobacteria	f__unidentified_Alphaproteobacteria	g__Dongia	s__
OTU_173	0	0	0	4.11997e-05	0	0	0.00504697	0.00465557	0.0143581	0	0	0	0	0	0	0.00140079	0.00160679	0.000885794	k__Bacteria	p__Acidobacteria	c__Acidobacteriia	o__Acidobacteriales	f__unidentified_Acidobacteriales	g__Terracidiphilus	s__
OTU_174	0.000288398	0.000576796	0.000123599	0.000226599	0.000247198	0.000102999	0.00358438	0.00125659	0.000823995	0.000226599	0.000988794	0.000720995	0.000308998	0.000205999	0.000288398	0.00133899	0.00486157	0.00115359	k__Bacteria	p__Actinobacteria	c__unidentified_Actinobacteria	o__Micrococcales	f__Cellulomonadaceae	g__Cellulomonas
OTU_175	0.000370798	0.00241018	0.00263678	0.00210119	0.00183339	0.000597396	0	0	0	0.000432597	0.000102999	0.000679796	0.000144199	0.000267798	0.00218359	0	0	0	k__Bacteria	p__Firmicutes	c__Clostridia	o__Clostridiales	f__Christensenellaceae	g__	s__
OTU_176	0.00109179	0.00109179	0.00117419	0.00379038	0.00164799	0.00319298	6.17996e-05	4.11997e-05	2.05999e-05	0.000350198	0.000514997	0.000514997	0.000453197	0.000370798	0.000288398	0	4.11997e-05	0	k__Bacteria	p__Firmicutes	c__Clostridia	o__Clostridiales	f__Ruminococcaceae
OTU_177	0.000926994	0.000226599	0.000535597	0.000556196	0.00150379	6.17996e-05	0	2.05999e-05	0	0.00138019	0.000123599	0.000205999	0.000659196	0.000556196	8.23995e-05	4.11997e-05	4.11997e-05	0	k__Bacteria	p__Firmicutes	c__Clostridia	o__Clostridiales	f__Ruminococcaceae	g__	s__
OTU_178	0.000185399	0.000968194	0.000473797	0.00179219	0.00117419	0.000205999	0	0	0	0.000453197	0.000494397	0.000576796	0.000205999	0.000350198	0.00100939	0	0	0	k__Bacteria	p__Proteobacteria	c__Deltaproteobacteria	o__Desulfovibrionales	f__Desulfovibrionaceae	g__	s__
OTU_179	0.000432597	0.000556196	0.000370798	0.000350198	0.000267798	0.000247198	0.000988794	0.000288398	0.000288398	0.00856955	0.00300758	0.00438777	0.000288398	0	0	0.00201879	0.00486157	0.00642716	k__Bacteria	p__Bacteroidetes	c__Bacteroidia	o__Cytophagales	f__Microscillaceae	g__Chryseolinea	s__
OTU_180	0.000576796	0.000453197	0.000308998	0.00148319	0.000988794	0.00189519	4.11997e-05	0.000102999	6.17996e-05	8.23995e-05	0.000308998	0.000102999	0.00164799	0.00152439	0.00191579	4.11997e-05	0.000494397	2.05999e-05	k__Bacteria	p__Bacteroidetes	c__Bacteroidia	o__Bacteroidales
OTU_181	0	0	0	0	2.05999e-05	0	0.000247198	0.000391397	0.000267798	0	4.11997e-05	4.11997e-05	0	0	0	0.00694216	0.00201879	0.00226599	k__Bacteria	p__Proteobacteria	c__Deltaproteobacteria	o__Myxococcales	f__	g__	s__
OTU_182	0.000308998	0.000494397	0.000514997	4.11997e-05	0.000164799	6.17996e-05	0.0101969	0.00107119	0.00356378	0.000102999	0.000205999	0.000432597	0.000123599	0	2.05999e-05	0.000144199	0.000391397	0.000123599	k__Bacteria	p__Bacteroidetes	c__Bacteroidia	o__Cytophagales	f__Spirosomaceae
OTU_183	0.000370798	0.000350198	0.000102999	0.00113299	0.000926994	0.00144199	0	0	0	0.000102999	0.000185399	0.000205999	0.00156559	0.00290458	0.00177159	0	0.000185399	0	k__Bacteria	p__Bacteroidetes	c__Bacteroidia	o__Bacteroidales	f__Rikenellaceae	g__Alistipes
OTU_184	0	0	0	0	4.11997e-05	0	0.00140079	0.00158619	0.00718935	6.17996e-05	2.05999e-05	6.17996e-05	4.11997e-05	0	0	0.000144199	0.000185399	0.000205999	k__Bacteria	p__Bacteroidetes	c__Bacteroidia	o__Chitinophagales	f__Chitinophagaceae	g__	s__
OTU_185	0	0	0	0	0	0	0	6.17996e-05	0	0	0	0	0	0	0	0.000102999	0	0.00902274	k__Bacteria	p__Proteobacteria	c__Gammaproteobacteria	o__unidentified_Gammaproteobacteria	f__Burkholderiaceae	g__Limnohabitans	s__
OTU_186	0.000926994	0.000535597	0.000205999	0.000411997	0.000556196	0.000453197	0	0	0	6.17996e-05	0.000144199	0.000185399	0.00210119	0.00323418	0.00234838	0	0	0	k__Bacteria	p__Firmicutes	c__Clostridia	o__Clostridiales	f__unidentified_Clostridiales	g__unidentified_Clostridiales
OTU_187	0.000370798	0.000370798	0.000144199	0.000164799	0.000370798	0.000329598	0	0	0	0.000102999	0.000288398	0.000144199	0.00224539	0.00265738	0.00253378	0	0.000164799	0	k__Bacteria	p__Bacteroidetes	c__Bacteroidia	o__Bacteroidales
OTU_188	0.000803395	0.000411997	0.00158619	0.000556196	0.000906394	0.000185399	0	0	0	0.000329598	0.00154499	0.000865194	0.000102999	0.000679796	0.000226599	0	0	0	k__Bacteria	p__Bacteroidetes	c__Bacteroidia	o__Bacteroidales	f__Rikenellaceae	g__Alistipes	s__Alistipes_onderdonkii
OTU_189	0.000638596	0.000473797	0.000267798	0.000535597	0.000494397	0.000720995	0	0	0	0.000102999	0.000247198	0.000226599	0.00189519	0.00234838	0.00226599	0	0	0	k__Bacteria	p__Firmicutes	c__Clostridia	o__Clostridiales	f__unidentified_Clostridiales	g__unidentified_Clostridiales
OTU_190	0.000453197	0.000514997	8.23995e-05	0.000205999	0.000185399	0.000226599	0	0	0	0.000164799	0.000144199	0.000123599	0.00199819	0.00269858	0.00259558	0	0	2.05999e-05	k__Bacteria	p__Firmicutes	c__Clostridia	o__Clostridiales	f__Ruminococcaceae
OTU_191	0	0	0	0	0	0	0.000906394	0.0134723	0.00269858	0	0	0	0	0	0	0.00129779	0.000659196	0.000700396	k__Bacteria	p__Proteobacteria	c__Alphaproteobacteria
OTU_192	0	0	0	0	0	0	0.00228659	0.00216299	0.00640656	0	0	0	0	0	0	0.000597396	0.000350198	0.000205999	k__Bacteria	p__Acidobacteria	c__Acidobacteriia	o__Acidobacteriales	f__unidentified_Acidobacteriales	g__Terriglobus	s__
OTU_193	0.000102999	0.000205999	0.000102999	0.000205999	0.000267798	0.000247198	0	0	0	0.00712755	0.00255438	0.00249258	0.000267798	0	0	0	0	0	k__Bacteria	p__Bacteroidetes	c__Bacteroidia	o__Flavobacteriales	f__Flavobacteriaceae	g__Flavobacterium	s__Flavobacterium_sp_LWH105
OTU_194	0	0	0	0	0	0	0.00230719	0.000823995	0.00667436	0	0	0	0	0	0	0.000123599	0.000144199	8.23995e-05	k__Bacteria
OTU_195	0.000741595	0.000473797	0.00115359	0.000823995	0.000514997	0.00107119	6.17996e-05	4.11997e-05	4.11997e-05	0.000576796	0.00519117	0.00154499	0.000226599	0.000597396	0.000514997	0	0	0	k__Bacteria	p__Bacteroidetes	c__Bacteroidia	o__Bacteroidales	f__Tannerellaceae	g__Parabacteroides	s__Parabacteroides_distasonis
OTU_196	0	6.17996e-05	0	0	2.05999e-05	2.05999e-05	0.000885794	0.000350198	0.00166859	0	0	6.17996e-05	0	0	0	0.00253378	0.00162739	0.00243078	k__Bacteria	p__Proteobacteria	c__Alphaproteobacteria	o__Caulobacterales	f__Hyphomonadaceae	g__	s__
OTU_197	0	0	0	0	0	0	0.000947594	0.000308998	0.00154499	0	0	0	0	0	0	0.00360498	0.00228659	0.00290458	k__Bacteria	p__Bacteroidetes	c__Bacteroidia	o__Flavobacteriales
OTU_198	0	0	0	0	0	0	0.00162739	0.000988794	0.00469677	0	0	0	0	0	0	0.00181279	0.000617996	0.000329598	k__Bacteria	p__Proteobacteria	c__Alphaproteobacteria	o__Micropepsales	f__Micropepsaceae
OTU_199	0.000762195	0.000968194	0.000988794	0.000247198	0.000926994	0.000350198	0	0	0	0.000144199	0.000247198	0.000144199	0.00158619	0.00111239	0.00162739	4.11997e-05	0	0	k__Bacteria	p__Firmicutes	c__Clostridia	o__Clostridiales	f__Ruminococcaceae
OTU_200	0.000617996	0.000617996	4.11997e-05	0.000926994	0.000617996	0.000720995	0	0	0	0.000247198	0.000247198	8.23995e-05	0.00119479	0.00168919	0.00173039	0	0	0	k__Bacteria	p__Firmicutes	c__Clostridia	o__Clostridiales	f__Ruminococcaceae
OTU_201	4.11997e-05	2.05999e-05	4.11997e-05	0	0	4.11997e-05	0.00175099	0.000988794	0.00228659	4.11997e-05	0.000185399	0.000205999	4.11997e-05	0	0	0.00877554	0.00290458	0.00298698	k__Bacteria	p__Proteobacteria	c__Gammaproteobacteria	o__Xanthomonadales	f__Rhodanobacteraceae	g__Dokdonella	s__
OTU_202	0	0	0	0	0	0	0.00278098	0.00195699	0.00568556	0	0	0	0	0	0	0.00245138	0.00115359	0.000679796	k__Bacteria	p__Bacteroidetes	c__Bacteroidia	o__Chitinophagales	f__Chitinophagaceae	g__Chitinophaga
OTU_203	2.05999e-05	6.17996e-05	2.05999e-05	0	2.05999e-05	0	0.00173039	0.00222479	0.00920814	0	0.000185399	0.000205999	0	0	0	0.00117419	0.000885794	0.00267798	k__Bacteria	p__Proteobacteria	c__Gammaproteobacteria	o__unidentified_Gammaproteobacteria	f__Nitrosomonadaceae	g__	s__
OTU_204	2.05999e-05	2.05999e-05	0	0	4.11997e-05	0	0.00247198	0.000926994	0.00430537	0	0	4.11997e-05	0	0	0	0.00339898	0.00175099	0.00125659	k__Bacteria	p__Proteobacteria	c__Deltaproteobacteria	o__Myxococcales	f__	g__	s__
OTU_205	0.00138019	0.00123599	0.00102999	0.000185399	0.000803395	0.000205999	2.05999e-05	2.05999e-05	0	8.23995e-05	0.000329598	0.000370798	0.00350198	0.00315178	0.00354318	4.11997e-05	2.05999e-05	0	k__Bacteria	p__Firmicutes	c__Clostridia	o__Clostridiales	f__Ruminococcaceae
OTU_206	0.000535597	0.000638596	0.000185399	0.000267798	0.000205999	6.17996e-05	0	0	0	8.23995e-05	8.23995e-05	0.000205999	0.00144199	0.00245138	0.00251318	0	0	0	k__Bacteria	p__Firmicutes	c__Clostridia	o__Clostridiales	f__Ruminococcaceae
OTU_207	0.000370798	0	0.000762195	0.000247198	8.23995e-05	6.17996e-05	4.11997e-05	0	0	6.17996e-05	0.00208059	0.000576796	0.000350198	0.000226599	6.17996e-05	0.000164799	0.000185399	0.000185399	k__Bacteria	p__Firmicutes	c__Clostridia	o__Clostridiales	f__Ruminococcaceae
OTU_208	0.00102999	0.000823995	0.000638596	0.000926994	0.00117419	0.00131839	0	0	0	0.000102999	0.000350198	0.000123599	0.00144199	0.000968194	0.00138019	0	2.05999e-05	0	k__Bacteria	p__Firmicutes	c__Clostridia	o__Clostridiales	f__Ruminococcaceae
OTU_209	0	0.00438777	0	0	2.05999e-05	0.00183339	0	0	0	2.05999e-05	0	0	0.00203939	4.11997e-05	0.00205999	0	0	0	k__Bacteria	p__Firmicutes	c__Bacilli	o__Lactobacillales	f__Lactobacillaceae	g__Lactobacillus	s__Lactobacillus_ruminis
OTU_210	0	0	0	0	0	0	4.11997e-05	0.0113917	2.05999e-05	0	0	0	0	0	0	4.11997e-05	6.17996e-05	0.000102999	k__Bacteria	p__Proteobacteria	c__Gammaproteobacteria	o__unidentified_Gammaproteobacteria	f__Burkholderiaceae
OTU_211	0.000700396	0.000308998	0.000267798	0.00496457	0.00315178	0.00465557	2.05999e-05	6.17996e-05	4.11997e-05	0.000308998	0.000638596	0.000453197	0.000762195	0.000453197	0.000473797	0	6.17996e-05	0	k__Bacteria	p__Bacteroidetes	c__Bacteroidia	o__Bacteroidales	f__Bacteroidaceae	g__Bacteroides
OTU_212	0.00152439	0.00168919	0.00154499	0.000473797	0.000700396	0.000226599	0	0	0	0.00148319	0.000494397	0.000679796	0.000638596	0.000288398	0.000288398	0	0	0	k__Bacteria	p__Firmicutes	c__Clostridia	o__Clostridiales	f__Lachnospiraceae
OTU_213	0.00119479	0.00111239	0.000514997	0.00146259	0.00269858	0.00189519	0	0	0	0.000329598	0.000453197	0.000247198	0.00247198	0.00321358	0.00241018	2.05999e-05	6.17996e-05	0	k__Bacteria	p__Firmicutes	c__Clostridia	o__Clostridiales
OTU_214	0.000432597	0.000411997	0.000288398	0.00201879	0.00111239	0.00222479	0	0	0	0.000164799	0.000144199	0.000267798	0.00102999	0.000947594	0.00111239	0	0	0	k__Bacteria	p__Tenericutes	c__Mollicutes
OTU_215	0	0	0	0	0	0	0.000494397	0.0108973	0.000267798	0	0	0	0	0	0	0.000288398	0.000247198	0.000267798	k__Bacteria	p__Actinobacteria	c__unidentified_Actinobacteria	o__Micrococcales	f__Microbacteriaceae	g__Gryllotalpicola	s__
OTU_216	0.000720995	0.000617996	0.000205999	0.000288398	0.000164799	0.000185399	0	0	0	6.17996e-05	0.000123599	0.000123599	0.00156559	0.00253378	0.00216299	0	0	0	k__Bacteria	p__Firmicutes	c__Clostridia	o__Clostridiales	f__Ruminococcaceae
OTU_217	6.17996e-05	0.000144199	0.000102999	0	0	0	0.00407877	0.00276038	0.00665376	2.05999e-05	0.000185399	0.000329598	6.17996e-05	4.11997e-05	0	0.00568556	0.00216299	0.00315178	k__Bacteria	p__Proteobacteria	c__Alphaproteobacteria	o__Rhizobiales	f__Xanthobacteraceae	g__Rhodoplanes	s__
OTU_218	0.000556196	0.000556196	0.000164799	0.000226599	0.000226599	0.000453197	0	0	0	0.000185399	0.000144199	0.000123599	0.00148319	0.00179219	0.00212179	0	2.05999e-05	0	k__Bacteria
OTU_219	0.00199819	0.00271918	0.00286338	0.000659196	0.000844595	0.000432597	0	0	0	0.00300758	0.00156559	0.00148319	0.000782795	0.000144199	0.000144199	0	0	0	k__Bacteria	p__Firmicutes	c__Clostridia	o__Clostridiales
OTU_220	0.000432597	0.000576796	0.000700396	0.000144199	0.000350198	8.23995e-05	0.0103823	0.00273978	0.00341958	0.00100939	0.000494397	0.000947594	0.000226599	6.17996e-05	4.11997e-05	0.00403757	0.00393457	0.0119891	k__Bacteria	p__Proteobacteria	c__Gammaproteobacteria	o__unidentified_Gammaproteobacteria	f__unidentified_Gammaproteobacteria
OTU_221	0	2.05999e-05	6.17996e-05	0	0	4.11997e-05	0.00245138	0.00315178	0.00640656	0	2.05999e-05	4.11997e-05	0	0	0	0.00741595	0.00230719	0.00251318	k__Bacteria	p__Proteobacteria	c__Alphaproteobacteria	o__Micropepsales	f__Micropepsaceae	g__	s__
OTU_222	0	0	0	0	0	0	0.000720995	0.000844595	0.00158619	0	0	0	0	0	0	0.00259558	0.00199819	0.000473797	k__Bacteria	p__Bacteroidetes	c__Bacteroidia	o__Chitinophagales	f__Chitinophagaceae	g__	s__
OTU_223	0.000638596	0.000556196	0.000391397	0.000679796	0.000556196	0.000885794	0	0	0	0.000144199	0.000247198	0.000164799	0.00123599	0.00166859	0.00129779	0	0	0	k__Bacteria	p__Firmicutes	c__Clostridia	o__Clostridiales	f__Ruminococcaceae	g__	s__
OTU_224	0.000102999	0.000102999	6.17996e-05	6.17996e-05	0.000102999	2.05999e-05	0.000164799	0.000205999	0.000350198	8.23995e-05	0.000473797	0.000576796	6.17996e-05	0	0	0.00144199	0.00150379	0.00381098	k__Bacteria	p__Proteobacteria	c__Alphaproteobacteria	o__Caulobacterales	f__Hyphomonadaceae	g__	s__
OTU_225	0.000329598	0.000267798	0.000164799	0.000247198	0.000205999	0.000144199	0	2.05999e-05	2.05999e-05	0.000123599	0.000267798	0.000350198	0.00160679	0.00350198	0.00185399	0	0	2.05999e-05	k__Bacteria	p__Bacteroidetes	c__Bacteroidia
OTU_226	0.000123599	8.23995e-05	2.05999e-05	2.05999e-05	6.17996e-05	2.05999e-05	0.00290458	0.00156559	0.00566496	0.000205999	0.000267798	0.000556196	6.17996e-05	0	0	0.00236898	0.00329598	0.0110621	k__Bacteria	p__Acidobacteria	c__Acidobacteriia	o__Solibacterales	f__unidentified_Solibacterales	g__Bryobacter	s__
OTU_227	0.00135959	0.000123599	0.000885794	0.000556196	0.000741595	8.23995e-05	0	0	6.17996e-05	0.000185399	6.17996e-05	0.000267798	0.000350198	0.000926994	2.05999e-05	0	0	0	k__Bacteria	p__Firmicutes	c__Clostridia	o__Clostridiales	f__Ruminococcaceae	g__Butyricicoccus	s__
OTU_228	0.000308998	0.000164799	0.000123599	8.23995e-05	0.00162739	8.23995e-05	4.11997e-05	0	0	0.000988794	0.00113299	0.000164799	0.000370798	0.000288398	0.000164799	0	2.05999e-05	0	k__Bacteria	p__Firmicutes	c__Clostridia	o__Clostridiales	f__Ruminococcaceae	g__unidentified_Ruminococcaceae	s__Ruminococcus_bicirculans
OTU_229	0	0	0	0	0	0	0.000226599	0.0105265	0.000370798	0	0	0	0	0	0	0.000267798	0.000308998	0.000288398	k__Bacteria	p__Proteobacteria	c__Deltaproteobacteria	o__Myxococcales	f__Archangiaceae	g__Anaeromyxobacter
OTU_230	0.000432597	0.000185399	0.00119479	0.000164799	0.000370798	6.17996e-05	4.11997e-05	0	8.23995e-05	0.000576796	0.00113299	0.00113299	0	0.000267798	8.23995e-05	4.11997e-05	2.05999e-05	0	k__Bacteria	p__Firmicutes	c__Negativicutes	o__Selenomonadales	f__Acidaminococcaceae	g__Phascolarctobacterium	s__Phascolarctobacterium_faecium
OTU_231	0	0	0	0	0	0	2.05999e-05	2.05999e-05	0.0100115	0	0	0	0	0	0	0	4.11997e-05	4.11997e-05	k__Bacteria	p__Firmicutes	c__Bacilli	o__Bacillales	f__Paenibacillaceae	g__Paenibacillus
OTU_232	0.000494397	0.000576796	0.000102999	0.000288398	0.000267798	0.000453197	0	0	0	0.000144199	0.000164799	0.000144199	0.00146259	0.00166859	0.00140079	0	0	0	k__Bacteria	p__Firmicutes	c__Clostridia	o__Clostridiales	f__Ruminococcaceae	g__unidentified_Ruminococcaceae
OTU_233	0.00111239	2.05999e-05	0.00158619	0.00119479	4.11997e-05	0.00391397	4.11997e-05	2.05999e-05	8.23995e-05	4.11997e-05	0.000288398	0.000597396	0.00102999	0.000453197	0.000102999	2.05999e-05	2.05999e-05	0	k__Bacteria	p__Firmicutes	c__Clostridia	o__Clostridiales	f__Ruminococcaceae	g__unidentified_Ruminococcaceae
OTU_234	0.000741595	0.000679796	0.000968194	0.000267798	0.00111239	0.000391397	0	2.05999e-05	8.23995e-05	0.000144199	0.000350198	0.000350198	0.00203939	0.00236898	0.00241018	4.11997e-05	4.11997e-05	0	k__Bacteria	p__Firmicutes	c__Clostridia	o__Clostridiales	f__Ruminococcaceae	g__Candidatus_Soleaferrea	s__
OTU_235	4.11997e-05	8.23995e-05	0	0	6.17996e-05	0	0.00170979	0.00125659	0.00422297	2.05999e-05	4.11997e-05	0.000185399	0	0	0	0.00189519	0.00100939	0.000968194	k__Bacteria	p__Proteobacteria	c__Alphaproteobacteria	o__Rhizobiales
OTU_236	0.000473797	0.000144199	0.000267798	0.000411997	0.00300758	0.000597396	4.11997e-05	0	0	0.000247198	0.000247198	0.000205999	0.000350198	0.000329598	0.000247198	2.05999e-05	4.11997e-05	0	k__Bacteria	p__Firmicutes	c__Clostridia	o__Clostridiales	f__Ruminococcaceae
OTU_237	0.00154499	0.00183339	0.000617996	0.00158619	0.00129779	0.00170979	0	4.11997e-05	0	0.000350198	0.000329598	0.000350198	0.00465557	0.00611816	0.00533537	0	4.11997e-05	2.05999e-05	k__Bacteria	p__Firmicutes	c__Clostridia	o__Clostridiales
OTU_238	4.11997e-05	6.17996e-05	4.11997e-05	0	4.11997e-05	0	0.000123599	0.000102999	0.000164799	0	0.000144199	0.000205999	2.05999e-05	0	0	0.000762195	0.00166859	0.00366678	k__Bacteria	p__Gemmatimonadetes	c__unidentified_Gemmatimonadetes	o__Gemmatimonadales	f__Gemmatimonadaceae	g__Gemmatimonas	s__
OTU_239	0	0	0	0	2.05999e-05	0	0.000308998	2.05999e-05	0.00593276	0	0	0	0	0	0	0.000164799	0.000288398	0.00100939	k__Bacteria	p__Proteobacteria	c__Gammaproteobacteria	o__unidentified_Gammaproteobacteria	f__Burkholderiaceae	g__Polynucleobacter	s__Polynucleobacter_asymbioticus
OTU_240	0.000185399	0.000226599	4.11997e-05	0.000102999	0.000123599	4.11997e-05	0.000123599	0.000185399	0.000308998	0.000123599	0.000720995	0.000782795	0.000102999	4.11997e-05	8.23995e-05	0.000453197	0.00358438	0.000803395	k__Bacteria	p__Proteobacteria	c__Gammaproteobacteria	o__unidentified_Gammaproteobacteria	f__unidentified_Gammaproteobacteria	g__Steroidobacter	s__
OTU_241	0.000762195	0.000803395	0.000144199	0.000226599	0.000267798	0.000102999	0	0	0	0.000226599	0.000329598	0.000308998	0.00360498	0.00514997	0.00418177	0	6.17996e-05	0	k__Bacteria	p__Proteobacteria	c__Deltaproteobacteria	o__Desulfovibrionales	f__Desulfovibrionaceae	g__Desulfovibrio	s__
OTU_242	0.000247198	0.000102999	0.000123599	0.000205999	0.000308998	0.000144199	0	0	0	0.00319298	0.00127719	0.00156559	0.000205999	0.000102999	0.000102999	0	0	0	k__Bacteria	p__Bacteroidetes	c__Bacteroidia	o__Bacteroidales	f__unidentified_Bacteroidales	g__Dysgonomonas	s__
OTU_243	0.000494397	0.000679796	0.000988794	0.000144199	0.000164799	0.000185399	0.00362558	0.000144199	0.000514997	0.000288398	0.000123599	0.000102999	6.17996e-05	0	0	6.17996e-05	0.000329598	0.000102999	k__Bacteria
OTU_244	6.17996e-05	0.000123599	4.11997e-05	2.05999e-05	2.05999e-05	0	0.00228659	0.00140079	0.00286338	0	0.000102999	8.23995e-05	2.05999e-05	8.23995e-05	0	0.00292518	0.00133899	0.00197759	k__Bacteria	p__Proteobacteria	c__Alphaproteobacteria	o__Sphingomonadales	f__Sphingomonadaceae	g__Sphingobium	s__
OTU_245	0.000617996	0.000514997	0.000597396	6.17996e-05	0.000391397	0.000123599	0	0	0	0.000144199	0.000123599	8.23995e-05	0.00170979	0.00152439	0.00191579	0	0	0	k__Bacteria	p__Firmicutes	c__Clostridia	o__Clostridiales	f__Ruminococcaceae
OTU_246	0	0	0	0	0	0	0.00199819	0.00257498	0.00199819	0	0	0	0	0	0	0.00385218	0.00154499	0.000865194	k__Bacteria	p__Proteobacteria	c__Gammaproteobacteria	o__Xanthomonadales	f__Rhodanobacteraceae	g__Dyella
OTU_247	0	0	0	0	0	0	0.000885794	0.000988794	0.00158619	0	2.05999e-05	0	0	0	0	0.00292518	0.00210119	0.00105059	k__Bacteria	p__Proteobacteria	c__Gammaproteobacteria	o__Xanthomonadales	f__Rhodanobacteraceae	g__Rhodanobacter	s__
OTU_248	0	0	0	0	0	0	0.00105059	0	0	0	0	0	0	0	0	0	2.05999e-05	0.00430537	k__Bacteria	p__Bacteroidetes	c__Bacteroidia	o__Sphingobacteriales	f__	g__	s__
OTU_249	0.00364618	0	0.00327538	4.11997e-05	0.000720995	0.000123599	0	0	0	2.05999e-05	4.11997e-05	0	4.11997e-05	0.00315178	0	0	0	0	k__Bacteria	p__Bacteroidetes	c__Bacteroidia	o__Bacteroidales	f__Prevotellaceae	g__Paraprevotella	s__
OTU_250	0.000865194	0.000617996	2.05999e-05	0.00243078	0.000926994	0.000267798	0	0	2.05999e-05	2.05999e-05	0.000803395	0.00177159	0.000597396	0.000453197	0.000453197	0	8.23995e-05	4.11997e-05	k__Bacteria	p__Bacteroidetes	c__Bacteroidia	o__Bacteroidales	f__Bacteroidaceae	g__Bacteroides	s__Bacteroides_plebeius
OTU_251	0	4.11997e-05	0	0.000102999	2.05999e-05	2.05999e-05	0.00329598	0.00259558	0.00898154	2.05999e-05	4.11997e-05	2.05999e-05	0	0	0	0.00158619	0.00119479	0.000741595	k__Bacteria	p__Proteobacteria	c__Gammaproteobacteria	o__unidentified_Gammaproteobacteria	f__unidentified_Gammaproteobacteria	g__Acidibacter	s__
OTU_252	0.000617996	0.000453197	0.000514997	0.000308998	0.000473797	0.000247198	0.00385218	0.000988794	0.00131839	0.00366678	0.00370798	0.00205999	0.000226599	0	0	0.00146259	0.00193639	0.00344018	k__Bacteria	p__Proteobacteria	c__Gammaproteobacteria	o__Pseudomonadales	f__Pseudomonadaceae	g__Pseudomonas
OTU_253	0.000144199	0.000370798	0.000185399	8.23995e-05	0.000185399	4.11997e-05	0.000329598	0.000968194	0.000576796	0.000865194	0.000473797	0.000370798	0.000123599	4.11997e-05	0.000123599	0.00148319	0.00255438	0.00142139	k__Bacteria	p__Proteobacteria	c__Gammaproteobacteria	o__Pseudomonadales	f__Pseudomonadaceae	g__Pseudomonas	s__Pseudomonas_alcaligenes
OTU_254	6.17996e-05	8.23995e-05	6.17996e-05	0.000308998	0.000205999	0.000308998	0	0	0	2.05999e-05	0.000102999	2.05999e-05	0.000102999	4.11997e-05	0	0	0	0	k__Bacteria	p__Firmicutes	c__Clostridia	o__Clostridiales	f__Ruminococcaceae	g__unidentified_Ruminococcaceae
OTU_255	0	0	0	0	0.000288398	0.000617996	0	0	0	0	0	0.00271918	0.00140079	0	0	2.05999e-05	2.05999e-05	0	k__Bacteria	p__Firmicutes	c__Erysipelotrichia	o__Erysipelotrichales	f__Erysipelotrichaceae	g__Catenibacterium	s__
OTU_256	0.000720995	0.000267798	0.00220419	0.000679796	0.000370798	0.00368738	0	2.05999e-05	8.23995e-05	0.000432597	0.000453197	0.000123599	0.000267798	0.000556196	0.000164799	2.05999e-05	0	0	k__Bacteria	p__Bacteroidetes	c__Bacteroidia	o__Bacteroidales	f__Bacteroidaceae	g__Bacteroides	s__Bacteroides_caccae
OTU_257	0	4.11997e-05	0	0	0	2.05999e-05	0.00115359	0.00774555	0.000576796	0.000329598	0	2.05999e-05	0	0	0	6.17996e-05	0.000102999	2.05999e-05	k__Bacteria	p__unidentified_Bacteria	c__unidentified_Bacteria	o__unidentified_Bacteria	f__unidentified_Bacteria	g__unidentified_Bacteria
OTU_258	2.05999e-05	0.000102999	2.05999e-05	2.05999e-05	6.17996e-05	6.17996e-05	2.05999e-05	4.11997e-05	8.23995e-05	0.000617996	0.000535597	0.000597396	6.17996e-05	0.000102999	0.000123599	0.000865194	0.000823995	0.00282218	k__Bacteria	p__unidentified_Bacteria	c__unidentified_Bacteria	o__unidentified_Bacteria	f__unidentified_Bacteria	g__unidentified_Bacteria
OTU_259	2.05999e-05	8.23995e-05	2.05999e-05	0.000123599	6.17996e-05	2.05999e-05	6.17996e-05	0.000144199	8.23995e-05	6.17996e-05	0.000535597	0.000494397	4.11997e-05	0	0	0.000865194	0.000432597	0.00393457	k__Bacteria	p__Proteobacteria	c__Gammaproteobacteria	o__Xanthomonadales	f__Xanthomonadaceae	g__Arenimonas	s__
OTU_260	0	4.11997e-05	0	4.11997e-05	0	0	0.000102999	4.11997e-05	8.23995e-05	6.17996e-05	0.000102999	0.000102999	0	0	4.11997e-05	0.000164799	0.00531477	0.000968194	k__Bacteria	p__Bacteroidetes	c__Bacteroidia	o__Chitinophagales	f__Chitinophagaceae	g__Flavisolibacter	s__Flavisolibacter_sp_LCS9
OTU_261	6.17996e-05	0	0	2.05999e-05	4.11997e-05	4.11997e-05	4.11997e-05	8.23995e-05	0	0.00121539	0.000926994	0.000535597	8.23995e-05	2.05999e-05	0	0.000370798	0.00160679	0.00438777	k__Bacteria	p__Bacteroidetes	c__Bacteroidia	o__Flavobacteriales	f__Flavobacteriaceae	g__Flavobacterium	s__
OTU_262	0.000226599	0.000226599	0.000679796	8.23995e-05	0.000391397	0.000164799	0	0	2.05999e-05	0.000535597	0.000535597	0.000514997	0.000473797	0.000411997	0.000308998	0	0	0	k__Bacteria	p__Firmicutes	c__Clostridia	o__Clostridiales	f__Ruminococcaceae
OTU_263	0	0	0	0	0	0	0.000350198	0.000700396	0.00102999	0	0	0	0	0	0	0.00486157	0.000803395	0.000576796	k__Bacteria	p__Verrucomicrobia	c__Verrucomicrobiae	o__	f__	g__	s__
OTU_264	0.000679796	0.000453197	0.000308998	0.00100939	0.00152439	0.00127719	0	0	0	0.000144199	0.000370798	0.000350198	0.00154499	0.00181279	0.00144199	0	0	0	k__Bacteria	p__Firmicutes	c__Clostridia	o__Clostridiales
OTU_265	0.000556196	0.000247198	0.000926994	0.000617996	0.000947594	0.000144199	0	0	0	0.000329598	6.17996e-05	0.000164799	0.000514997	0.000288398	8.23995e-05	0	2.05999e-05	2.05999e-05	k__Bacteria	p__Firmicutes	c__Clostridia	o__Clostridiales	f__Lachnospiraceae	g__	s__
OTU_266	0.000370798	0.000123599	0.000164799	6.17996e-05	2.05999e-05	6.17996e-05	0.00203939	0.000473797	0.000720995	0.000144199	0.000308998	0.000329598	6.17996e-05	2.05999e-05	0	0.000350198	0.00358438	0.000370798	k__Bacteria	p__Proteobacteria	c__Gammaproteobacteria	o__Cellvibrionales	f__Cellvibrionaceae	g__Cellvibrio
OTU_267	0.000844595	0.00105059	0.000782795	0.00331658	0.00173039	0.00350198	0	2.05999e-05	0	0.000535597	0.000453197	0.000514997	0.00133899	0.000782795	0.000720995	2.05999e-05	0.000185399	0	k__Bacteria	p__Firmicutes	c__Clostridia	o__Clostridiales	f__Ruminococcaceae
OTU_268	0.000350198	0.000247198	0.000123599	6.17996e-05	0.000350198	8.23995e-05	2.05999e-05	0	0	0.000102999	0.000144199	0.000144199	0.00158619	0.00226599	0.00156559	0	6.17996e-05	0	k__Bacteria	p__Proteobacteria	c__Gammaproteobacteria	o__unidentified_Gammaproteobacteria	f__Rhodocyclaceae
OTU_269	0.000473797	0.000308998	0.000144199	0.000185399	0.000288398	6.17996e-05	0	0	0	6.17996e-05	2.05999e-05	0.000123599	0.00138019	0.00173039	0.00210119	0	0	0	k__Bacteria	p__Firmicutes	c__Clostridia	o__Clostridiales	f__Ruminococcaceae
OTU_270	0.000247198	0.000350198	4.11997e-05	0.000226599	0.000288398	0.000288398	0	0	0	6.17996e-05	0.000123599	6.17996e-05	0.00146259	0.00138019	0.00175099	0	0.000247198	0	k__Bacteria	p__Bacteroidetes	c__Bacteroidia	o__Bacteroidales	f__Paludibacteraceae	g__	s__
OTU_271	0	4.11997e-05	0	8.23995e-05	2.05999e-05	4.11997e-05	0.00107119	0.000659196	0.00319298	0.000432597	0.000308998	0.000267798	2.05999e-05	8.23995e-05	0	0.00144199	0.00166859	0.00253378	k__Bacteria	p__Bacteroidetes	c__Bacteroidia	o__Chitinophagales	f__Chitinophagaceae
OTU_272	0.000226599	0.000123599	0.000164799	0.000102999	0.000205999	0.000164799	2.05999e-05	0.000453197	0	6.17996e-05	0.000144199	0.000185399	0.00175099	0.00166859	0.00197759	0.000123599	0.000247198	4.11997e-05	k__Bacteria	p__Bacteroidetes	c__Bacteroidia	o__Bacteroidales	f__Rikenellaceae	g__Alistipes	s__
OTU_273	0.000144199	8.23995e-05	0.000123599	0.000123599	0.000123599	6.17996e-05	2.05999e-05	6.17996e-05	4.11997e-05	0.000102999	0.000803395	0.00129779	4.11997e-05	0	2.05999e-05	0.000288398	0.000638596	0.00265738	k__Bacteria	p__Bacteroidetes	c__Bacteroidia	o__Flavobacteriales
OTU_274	0.000432597	0.000432597	0.000247198	0.000308998	0.000267798	0.000288398	0	0	0	6.17996e-05	0.000226599	8.23995e-05	0.00111239	0.00111239	0.00131839	2.05999e-05	0	0	k__Bacteria	p__Firmicutes	c__Clostridia	o__Clostridiales	f__Ruminococcaceae	g__	s__
OTU_275	0.000102999	4.11997e-05	6.17996e-05	4.11997e-05	0.000102999	4.11997e-05	0.00105059	0.000329598	0.000329598	0	0.000226599	0.000123599	4.11997e-05	0	0	0.00164799	0.00216299	0.000597396	k__Bacteria	p__Proteobacteria	c__Alphaproteobacteria	o__Caulobacterales	f__Caulobacteraceae	g__Caulobacter	s__Caulobacter_sp
OTU_276	0.000308998	0.000267798	0.000411997	0.00133899	0.00138019	0.00152439	0	0	0	0.000164799	0.000164799	0.000247198	0.000247198	8.23995e-05	0.000205999	0	0	0	k__Bacteria	p__Firmicutes	c__Clostridia	o__Clostridiales	f__Ruminococcaceae
OTU_277	0.000205999	0.000144199	0.000123599	0.000123599	0.000205999	6.17996e-05	0.000185399	0.000308998	0.000267798	0.000391397	0.000947594	0.00115359	0.000123599	0.000164799	8.23995e-05	0.00107119	0.00168919	0.00411997	k__Bacteria	p__Proteobacteria	c__Gammaproteobacteria	o__Xanthomonadales	f__Xanthomonadaceae	g__Thermomonas	s__
OTU_278	4.11997e-05	2.05999e-05	0	4.11997e-05	2.05999e-05	0	0	4.11997e-05	0	2.05999e-05	0.000514997	0.000350198	0.000102999	0	6.17996e-05	0.000432597	0.000556196	0.00399637	k__Bacteria	p__Verrucomicrobia	c__Verrucomicrobiae	o__Chthoniobacterales	f__Chthoniobacteraceae	g__Chthoniobacter	s__
OTU_279	0.000823995	0.000597396	0.000865194	0.000123599	0.000329598	0.000102999	0	0	0	0.000576796	0.00100939	0.000906394	0.000164799	8.23995e-05	4.11997e-05	0	0	0	k__Bacteria	p__Proteobacteria	c__Gammaproteobacteria	o__unidentified_Gammaproteobacteria	f__Burkholderiaceae	g__unidentified_Burkholderiaceae	s__bacterium_endosymbiont_of_Onthophagus_Taurus
OTU_280	0	0	0	0	0	0	0.00138019	0.00245138	0.00683916	0	0	0	0	0	0	0.00102999	0.000762195	0.000659196	k__Bacteria	p__Proteobacteria	c__Alphaproteobacteria
OTU_281	0.000782795	0.000782795	0.000885794	0.00148319	0.00152439	0.000329598	0	0	6.17996e-05	0.00160679	0.000947594	0.000247198	0.000926994	0.000720995	0.000679796	0	0	6.17996e-05	k__Bacteria	p__Firmicutes	c__Clostridia	o__Clostridiales	f__Ruminococcaceae	g__Butyricicoccus	s__
OTU_282	0	0	0	0	0	0	0.00203939	0.000494397	0.00543837	0	0	0	0	0	0	0	6.17996e-05	0	k__Bacteria	p__Candidatus_Nomurabacteria	c__	o__	f__	g__	s__
OTU_283	0.00117419	0.00117419	0.00121539	0.000329598	0.000350198	0.000391397	0	2.05999e-05	0	0.00109179	0.000411997	0.000329598	0.000267798	0.000144199	0.000247198	2.05999e-05	0.000102999	2.05999e-05	k__Bacteria	p__Bacteroidetes	c__Bacteroidia	o__Bacteroidales	f__unidentified_Bacteroidales	g__Dysgonomonas	s__Dysgonomonas_gadei
OTU_284	0.00216299	0.00232779	0.00201879	0.000844595	0.00129779	0.000741595	0	4.11997e-05	0	0.000556196	0.000844595	0.000576796	0.00129779	0.000885794	0.00107119	2.05999e-05	0	0	k__Bacteria	p__Firmicutes	c__Clostridia	o__Clostridiales	f__unidentified_Clostridiales	g__Anaerovorax	s__
OTU_285	0	0	0	0	0	0	0	6.17996e-05	8.23995e-05	0	0	0	0	0	0	0.00494397	0.000700396	0.00117419	k__Bacteria	p__Verrucomicrobia	c__Verrucomicrobiae	o__Chthoniobacterales	f__Chthoniobacteraceae	g__Chthoniobacter	s__
OTU_286	2.05999e-05	6.17996e-05	0	0	6.17996e-05	0	0.00453197	0.00642716	0.00358438	4.11997e-05	0.000164799	0.000123599	0	0	0	0.000988794	0.000844595	0.00115359	k__Bacteria	p__Proteobacteria	c__Alphaproteobacteria	o__Caulobacterales	f__Caulobacteraceae	g__Asticcacaulis	s__
OTU_287	0.000617996	0.000514997	0.000329598	0.00205999	0.00121539	0.00158619	0	0	0	0.000226599	0.000144199	0.000185399	0.000432597	6.17996e-05	0.000123599	0	0	0	k__Bacteria	p__Firmicutes	c__Clostridia	o__Clostridiales
OTU_288	0.00156559	0.00133899	0.00162739	0.000205999	0.000205999	0.000102999	0	2.05999e-05	0	0.00135959	0.00111239	0.000906394	0.000205999	8.23995e-05	4.11997e-05	0	0	0	k__Bacteria	p__Firmicutes
OTU_289	0.000350198	0.000350198	0.000247198	0.000123599	0.000267798	0.000102999	0.00286338	0.000576796	0.000288398	0.000329598	0.00107119	0.00107119	0.000164799	0.000123599	0.000102999	0.00216299	0.00121539	0.000844595	k__Bacteria	p__Proteobacteria	c__Alphaproteobacteria	o__Rhizobiales	f__Rhizobiaceae	g__unidentified_Rhizobiaceae	s__Rhizobium_cellulosilyticum
OTU_290	0.000102999	8.23995e-05	0.000102999	2.05999e-05	0.000164799	4.11997e-05	8.23995e-05	2.05999e-05	0.000267798	6.17996e-05	0.000453197	0.000473797	8.23995e-05	0	0	0.00109179	0.000391397	0.00197759	k__Bacteria	p__Gemmatimonadetes	c__unidentified_Gemmatimonadetes	o__Gemmatimonadales	f__Gemmatimonadaceae	g__unidentified_Gemmatimonadaceae	s__Gemmatimonadetes_bacterium_LP81
OTU_291	0	0	0	0	0	0	0.00154499	0.00267798	0.00220419	0	0	0	0	0	0	0.000205999	0.000205999	0.000288398	k__Bacteria	p__Proteobacteria	c__Alphaproteobacteria	o__Sphingomonadales	f__Sphingomonadaceae	g__Novosphingobium	s__Novosphingobium_rosa
OTU_292	0.000370798	0.000329598	0.000514997	0.00170979	0.000947594	0.00140079	0	0	0	2.05999e-05	0.000308998	0.000288398	0.000144199	0.000164799	0.000144199	0	0	0	k__Bacteria	p__Bacteroidetes	c__Bacteroidia	o__Bacteroidales	f__Paludibacteraceae	g__Paludibacter	s__
OTU_293	0.000494397	0.000102999	0.000308998	0.000473797	0.000247198	0	0	4.11997e-05	0	0.00183339	0.000288398	0.00131839	0.000247198	0.000288398	0.000123599	0.000102999	0	0	k__Bacteria	p__Firmicutes	c__Clostridia	o__Clostridiales	f__Lachnospiraceae	g__Lachnoclostridium	s__
OTU_294	0.000782795	0.000556196	0.000267798	0.000185399	0.000679796	2.05999e-05	0	0	0	0.000144199	0.000185399	0.000144199	0.00276038	0.00356378	0.00323418	0	0	0	k__Bacteria	p__Firmicutes	c__Clostridia	o__Clostridiales
OTU_295	0.000123599	0.000164799	0.000123599	4.11997e-05	4.11997e-05	2.05999e-05	0.00617996	0.000803395	0.00142139	0.000288398	8.23995e-05	0.000185399	2.05999e-05	2.05999e-05	4.11997e-05	0.000370798	0.000762195	0.00152439	k__Bacteria	p__Bacteroidetes	c__Bacteroidia	o__Chitinophagales	f__Chitinophagaceae	g__	s__
OTU_296	4.11997e-05	8.23995e-05	0	0	0	0	0.00205999	0.00140079	0.00506757	0	6.17996e-05	4.11997e-05	2.05999e-05	0	0	0.00212179	0.00156559	0.00156559	k__Bacteria	p__Proteobacteria	c__Alphaproteobacteria	o__Rhizobiales	f__unidentified_Rhizobiales	g__Bauldia	s__
OTU_297	0.000370798	0.000370798	0.000144199	0.000267798	0.00121539	0.000247198	0	2.05999e-05	2.05999e-05	6.17996e-05	0.000185399	0.000205999	0.00105059	0.000906394	0.000597396	0	0.000144199	0	k__Bacteria	p__Bacteroidetes	c__Bacteroidia	o__Bacteroidales
OTU_298	0.000164799	0.000370798	0.000185399	0.00115359	0.000988794	0.00164799	8.23995e-05	0	0	0.000123599	0.000164799	0.000205999	0.000659196	0.000659196	0.000617996	0	4.11997e-05	2.05999e-05	k__Bacteria	p__Bacteroidetes	c__Bacteroidia	o__Bacteroidales
OTU_299	0	0.000144199	4.11997e-05	2.05999e-05	0	2.05999e-05	0.00282218	0.00218359	0.00611816	0	0.000102999	0.000164799	0	0	0	0.00197759	0.00135959	0.00123599	k__Bacteria	p__Proteobacteria	c__Gammaproteobacteria	o__unidentified_Gammaproteobacteria	f__unidentified_Gammaproteobacteria	g__Acidibacter	s__
OTU_300	0.000350198	0.000370798	0.000267798	0.000823995	0.000844595	0.000906394	0	2.05999e-05	2.05999e-05	8.23995e-05	8.23995e-05	0.000123599	0.000823995	0.000844595	0.000638596	2.05999e-05	0	0	k__Bacteria	p__Firmicutes	c__Clostridia	o__Clostridiales	f__Ruminococcaceae
OTU_301	4.11997e-05	6.17996e-05	8.23995e-05	0	0	8.23995e-05	0.00374918	0.00119479	0.00630356	6.17996e-05	4.11997e-05	8.23995e-05	2.05999e-05	0	2.05999e-05	0.00329598	0.00148319	0.00288398	k__Bacteria	p__Proteobacteria	c__Alphaproteobacteria	o__Rhizobiales	f__unidentified_Rhizobiales	g__Bauldia	s__
OTU_302	0.000102999	8.23995e-05	0.000164799	0.000164799	8.23995e-05	8.23995e-05	4.11997e-05	6.17996e-05	0	0.00189519	0.000906394	0.000906394	0.000514997	0.000205999	0.000288398	0	0	0	k__Bacteria	p__Bacteroidetes	c__Bacteroidia	o__Bacteroidales	f__unidentified_Bacteroidales	g__Dysgonomonas	s__
OTU_303	0.000988794	8.23995e-05	8.23995e-05	0.000494397	0.00121539	0.000205999	2.05999e-05	0	2.05999e-05	0.000473797	6.17996e-05	0.000679796	0.000267798	0.000535597	6.17996e-05	8.23995e-05	0.000144199	0.000102999	k__Bacteria	p__Firmicutes	c__Clostridia	o__Clostridiales	f__Lachnospiraceae	g__Lachnospira	s__
OTU_304	0.000370798	0.000185399	0.000144199	0.000782795	0.000370798	0.000741595	8.23995e-05	0.000391397	4.11997e-05	6.17996e-05	8.23995e-05	0.000123599	0.000576796	0.00109179	0.000597396	2.05999e-05	0.00107119	8.23995e-05	k__Bacteria	p__Bacteroidetes	c__Bacteroidia	o__Bacteroidales	f__unidentified_Bacteroidales	g__Dysgonomonas	s__Dysgonomonas_sp_TW5-12
OTU_305	6.17996e-05	0.000144199	6.17996e-05	4.11997e-05	4.11997e-05	6.17996e-05	0.00119479	0.000638596	0.00144199	8.23995e-05	0.000432597	0.000494397	8.23995e-05	4.11997e-05	6.17996e-05	0.00447017	0.00498517	0.00813695	k__Bacteria	p__Proteobacteria	c__Alphaproteobacteria	o__Rhizobiales	f__Hyphomicrobiaceae	g__Hyphomicrobium
OTU_306	0.000411997	0.000370798	6.17996e-05	0.000247198	0.000391397	0.000535597	2.05999e-05	6.17996e-05	0	0.000164799	0.000102999	8.23995e-05	0.00181279	0.00218359	0.00255438	0	0.000247198	0	k__Bacteria	p__Bacteroidetes	c__Bacteroidia	o__Bacteroidales	f__Rikenellaceae	g__Alistipes	s__
OTU_307	0.000164799	8.23995e-05	0.000123599	4.11997e-05	0.000102999	6.17996e-05	0.00111239	0.000823995	0.00148319	0.000102999	0.000576796	0.000535597	8.23995e-05	2.05999e-05	4.11997e-05	0.00327538	0.00216299	0.00471737	k__Bacteria	p__Proteobacteria	c__Alphaproteobacteria	o__Rhizobiales	f__Xanthobacteraceae	g__Pseudolabrys	s__
OTU_308	0.000535597	0.000514997	0.000205999	0.000617996	0.000226599	0.000617996	0	0	0	0.000123599	0.000123599	0.000144199	0.00144199	0.00205999	0.00175099	0	0	0	k__Bacteria	p__Firmicutes	c__Clostridia	o__Clostridiales
OTU_309	0	0	0	2.05999e-05	0	0	0	0	0	0.000164799	2.05999e-05	8.23995e-05	2.05999e-05	0	0	0.000473797	0.000679796	0.00525297	k__Bacteria	p__Verrucomicrobia	c__Verrucomicrobiae	o__	f__	g__	s__
OTU_310	0.00121539	0	0.000308998	0.000102999	2.05999e-05	4.11997e-05	2.05999e-05	2.05999e-05	0	0.000350198	0.00140079	0.000185399	8.23995e-05	0.00100939	0	0	0	2.05999e-05	k__Bacteria	p__Firmicutes	c__Clostridia	o__Clostridiales	f__Ruminococcaceae	g__unidentified_Ruminococcaceae	s__Clostridiales_bacterium_42_27
OTU_311	0.000411997	0.000391397	0.000205999	0.000453197	0.000329598	0.000350198	0	2.05999e-05	0	0.000144199	0.000123599	0.000102999	0.00100939	0.00164799	0.00123599	0	0	0	k__Bacteria	p__Firmicutes	c__Clostridia	o__Clostridiales
OTU_312	0.000144199	0.000247198	6.17996e-05	6.17996e-05	4.11997e-05	2.05999e-05	0	0	0	6.17996e-05	4.11997e-05	4.11997e-05	0.00140079	0.00127719	0.00173039	0	0	0	k__Bacteria	p__Firmicutes	c__Clostridia	o__Clostridiales	f__Ruminococcaceae
OTU_313	0	0	0	0	0	0	0.00115359	0.00183339	0.00447017	0	0	0	0	0	0	6.17996e-05	2.05999e-05	0	k__Bacteria
OTU_314	0.000164799	0	0.000350198	0.000720995	0.00356378	0	2.05999e-05	0	0	2.05999e-05	0	2.05999e-05	0	6.17996e-05	4.11997e-05	0	0	0	k__Bacteria	p__Firmicutes	c__Clostridia	o__Clostridiales	f__Ruminococcaceae
OTU_315	8.23995e-05	2.05999e-05	0.000164799	6.17996e-05	6.17996e-05	4.11997e-05	0.000164799	0.000144199	0.000185399	6.17996e-05	0.000432597	0.000576796	0.000123599	0	0	0.000617996	0.000659196	0.00348138	k__Bacteria	p__Acidobacteria	c__	o__	f__	g__	s__
OTU_316	0	0	0	0	0	0	8.23995e-05	8.23995e-05	2.05999e-05	0	0	0	0	0	0	0.00187459	0.00168919	0.00168919	k__Bacteria	p__Proteobacteria	c__Alphaproteobacteria	o__Micropepsales	f__Micropepsaceae	g__	s__
OTU_317	0.00144199	0.00164799	0.00162739	0.00523237	0.00222479	0.00465557	2.05999e-05	4.11997e-05	0	0.000432597	0.000638596	0.000350198	0.00109179	0.000329598	0.000473797	0	8.23995e-05	0	k__Bacteria	p__Firmicutes	c__Clostridia	o__Clostridiales	f__Ruminococcaceae
OTU_318	0.000185399	0.000432597	0.000494397	4.11997e-05	0.000164799	6.17996e-05	0.00484097	0.00113299	0.00294578	0.000102999	0.000226599	0.000247198	0.000102999	0	2.05999e-05	0.000865194	0.000638596	0.000782795	k__Bacteria	p__Proteobacteria	c__Deltaproteobacteria	o__Myxococcales	f__	g__	s__
OTU_319	0.000865194	0.000823995	0.000947594	0.00220419	0.00146259	0.00201879	0	2.05999e-05	0	0.000247198	0.000329598	0.000288398	0.000597396	0.000329598	0.000247198	0	0	0	k__Bacteria	p__Firmicutes	c__Clostridia	o__Clostridiales	f__Ruminococcaceae	g__Papillibacter	s__
OTU_320	0	0	0	0	0	0	0.000576796	0.00477917	0.00173039	0	0	0	0	0	0	0.000102999	0.000164799	0.000144199	k__Bacteria	p__Bacteroidetes	c__Bacteroidia	o__Sphingobacteriales	f__	g__	s__
OTU_321	0.000267798	0.000247198	0.000123599	0.000247198	0.000370798	0.000144199	6.17996e-05	0.000144199	2.05999e-05	0.00449077	0.00212179	0.00140079	0.000247198	6.17996e-05	0	0.000205999	0.000494397	0.000329598	k__Bacteria	p__Bacteroidetes	c__Bacteroidia	o__Sphingobacteriales	f__Sphingobacteriaceae	g__Pedobacter	s__
OTU_322	0.000205999	0.000247198	0.000226599	0.00135959	0.000617996	0.00117419	0	0	0	0.000102999	0.000164799	0.000144199	0.00177159	0.00193639	0.00179219	0	0.000123599	0	k__Bacteria	p__Bacteroidetes	c__Bacteroidia	o__Bacteroidales	f__Rikenellaceae	g__Alistipes	s__
OTU_323	0.000267798	0.000329598	0.000205999	0.000247198	0.000453197	0.000164799	0.00121539	0.00162739	0.00269858	0.000185399	0.00150379	0.00140079	0.000411997	0.000144199	0.000205999	0.00492337	0.00230719	0.00269858	k__Bacteria	p__Proteobacteria	c__Alphaproteobacteria	o__unidentified_Alphaproteobacteria	f__unidentified_Alphaproteobacteria	g__Reyranella
OTU_324	0	0	0	0	0	0	8.23995e-05	0.000123599	0.000164799	0	0	0	0	0	0	0.00238958	0.00199819	0.00144199	k__Bacteria	p__Proteobacteria	c__Alphaproteobacteria	o__Micropepsales	f__Micropepsaceae	g__	s__
OTU_325	4.11997e-05	0	0.000164799	0.000102999	0.00168919	0.000823995	0.000329598	0.000576796	2.05999e-05	0	0.000123599	0.000164799	0.000720995	2.05999e-05	0	0	0.000226599	0.00492337	k__Bacteria	p__Proteobacteria	c__Gammaproteobacteria	o__Pasteurellales	f__Pasteurellaceae	g__Haemophilus	s__Haemophilus_parainfluenzae
OTU_326	0.000308998	0.000226599	6.17996e-05	4.11997e-05	0.000164799	4.11997e-05	0	0	0	6.17996e-05	4.11997e-05	0.000123599	0.00102999	0.00199819	0.00166859	0	0	0	k__Bacteria	p__Deferribacteres	c__unidentified_Deferribacteres	o__Deferribacterales	f__Deferribacteraceae	g__Mucispirillum	s__
OTU_327	0.000720995	8.23995e-05	8.23995e-05	0.000968194	0.00121539	4.11997e-05	0	0	0	0.000535597	2.05999e-05	4.11997e-05	4.11997e-05	0.000576796	0.000123599	0	0	0	k__Bacteria	p__Firmicutes	c__Clostridia	o__Clostridiales	f__Ruminococcaceae	g__unidentified_Ruminococcaceae
OTU_328	0.000185399	0.000247198	0.000226599	0.00107119	0.000844595	0.00129779	2.05999e-05	8.23995e-05	0	0.000164799	0.000226599	0.000123599	0.000288398	0.000308998	0.000308998	0	0.000185399	2.05999e-05	k__Bacteria	p__Bacteroidetes	c__Bacteroidia	o__Bacteroidales	f__Tannerellaceae
OTU_329	0.000185399	0.000370798	6.17996e-05	6.17996e-05	0.000123599	4.11997e-05	0	0	0	2.05999e-05	6.17996e-05	0.000144199	0.00105059	0.00152439	0.00135959	0	0	0	k__Bacteria	p__Firmicutes	c__Clostridia	o__Clostridiales
OTU_330	0.000411997	0.000432597	0.000123599	0.000617996	0.000473797	0.000885794	0	0.000123599	0	8.23995e-05	0.000267798	0.000185399	0.00162739	0.00152439	0.00150379	0	0.000185399	0	k__Bacteria	p__Proteobacteria	c__Gammaproteobacteria	o__unidentified_Gammaproteobacteria	f__Burkholderiaceae	g__Oxalobacter	s__
OTU_331	0	0	2.05999e-05	0	0	0	0.00160679	0.000762195	0.00389338	0	0	6.17996e-05	0	0	0	0.000782795	0.000844595	0.000370798	k__Bacteria	p__Acidobacteria	c__Acidobacteriia	o__Acidobacteriales	f__unidentified_Acidobacteriales	g__Candidatus_Koribacter	s__
OTU_332	0.000288398	0.000185399	6.17996e-05	4.11997e-05	0.000123599	8.23995e-05	0	0	0	6.17996e-05	0.000102999	0.000123599	0.00113299	0.00173039	0.00140079	0	0	0	k__Bacteria	p__Bacteroidetes	c__Bacteroidia
OTU_333	0.000432597	0.000617996	0.000762195	0	8.23995e-05	0	0.00230719	0.000514997	0.00166859	8.23995e-05	0.000123599	4.11997e-05	2.05999e-05	4.11997e-05	2.05999e-05	2.05999e-05	0.000432597	0.000102999	k__Bacteria	p__Bacteroidetes	c__Bacteroidia	o__Flavobacteriales	f__Flavobacteriaceae	g__Flavobacterium	s__
OTU_334	0	0	2.05999e-05	0.00395517	0	2.05999e-05	4.11997e-05	0	0	0	4.11997e-05	4.11997e-05	0	0	4.11997e-05	0	0	0	k__Bacteria	p__Firmicutes	c__Negativicutes	o__Selenomonadales	f__Veillonellaceae	g__Dialister
OTU_335	4.11997e-05	0	4.11997e-05	4.11997e-05	2.05999e-05	0	6.17996e-05	0	0	0	0.000308998	8.23995e-05	0.000144199	0	0	0.00109179	0.00212179	0.00191579	k__Bacteria	p__Firmicutes	c__Clostridia	o__Clostridiales	f__Christensenellaceae
OTU_336	0.000123599	0	0.000267798	0.000700396	0.000473797	0.000453197	0	0	0	0	0.00199819	0.00321358	0.000514997	4.11997e-05	0	0	0	0	k__Bacteria	p__Bacteroidetes	c__Bacteroidia	o__Bacteroidales	f__Barnesiellaceae	g__Barnesiella	s__
OTU_337	6.17996e-05	6.17996e-05	4.11997e-05	4.11997e-05	0	2.05999e-05	8.23995e-05	0.000144199	0.000247198	0	0.000308998	0.000185399	2.05999e-05	0	0	0.000865194	0.000494397	0.00282218	k__Bacteria	p__Proteobacteria	c__Gammaproteobacteria	o__unidentified_Gammaproteobacteria	f__Nitrosomonadaceae	g__	s__
OTU_338	0.00123599	0.00109179	0.000556196	0.000453197	0.000988794	0.000205999	0	0	0	0.000164799	0.000329598	0.000308998	0.00407877	0.00354318	0.00486157	6.17996e-05	4.11997e-05	0	k__Bacteria	p__Firmicutes	c__Clostridia	o__Clostridiales	f__Peptococcaceae
OTU_339	0.00115359	0	0.000762195	0.00214239	0.00133899	6.17996e-05	2.05999e-05	2.05999e-05	4.11997e-05	0.000308998	0.000164799	0.000288398	0.000865194	0.000782795	0.000102999	4.11997e-05	4.11997e-05	0	k__Bacteria	p__Firmicutes	c__Clostridia	o__Clostridiales	f__Lachnospiraceae	g__unidentified_Lachnospiraceae	s__Coprococcus_eutactus
OTU_340	8.23995e-05	8.23995e-05	8.23995e-05	4.11997e-05	0.000123599	8.23995e-05	0.000144199	0.000164799	6.17996e-05	0.00311058	0.00148319	0.00152439	6.17996e-05	0	2.05999e-05	0.000144199	0.00593276	0.000782795	k__Bacteria	p__Bacteroidetes	c__Bacteroidia	o__Flavobacteriales	f__Flavobacteriaceae	g__Flavobacterium
OTU_341	0.000123599	0.000102999	0.000144199	0.00140079	0.000865194	0.00175099	0	2.05999e-05	0	0.000144199	0.000226599	0.000102999	0.000185399	4.11997e-05	0.000123599	0	4.11997e-05	0	k__Bacteria	p__Bacteroidetes	c__Bacteroidia	o__Bacteroidales	f__Rikenellaceae	g__Mucinivorans	s__
OTU_342	0.000391397	0.000329598	0.000205999	0.000906394	0.000494397	0.000885794	0	0	0	0.000123599	0.000185399	0.000164799	0.000514997	0.000597396	0.000762195	0	0	0	k__Bacteria	p__Firmicutes	c__Clostridia	o__Clostridiales	f__Ruminococcaceae
OTU_343	0.000514997	0.000762195	0.000267798	0.000350198	0.00255438	0.000432597	0	2.05999e-05	0	0.000102999	0.000535597	0.000308998	0.00156559	0.000906394	0.00133899	0	0	0	k__Bacteria	p__Firmicutes	c__Clostridia	o__Clostridiales	f__unidentified_Clostridiales	g__Anaerovorax	s__
OTU_344	2.05999e-05	8.23995e-05	2.05999e-05	2.05999e-05	2.05999e-05	0	0	0	2.05999e-05	0.00212179	0.000865194	0.000762195	0.000102999	0	0	2.05999e-05	0.00148319	0.000205999	k__Bacteria	p__Bacteroidetes	c__Bacteroidia	o__Flavobacteriales	f__Flavobacteriaceae	g__Flavobacterium
OTU_345	0.000947594	0.000762195	0.000968194	0.00150379	0.00109179	0.00144199	0	0	4.11997e-05	0.000308998	0.000288398	0.000247198	0.00115359	0.000947594	0.00100939	0	4.11997e-05	0	k__Bacteria	p__Firmicutes	c__Clostridia	o__Clostridiales
OTU_346	0.000288398	0.000308998	0.000123599	0.000205999	0.000679796	0.000494397	0	0	4.11997e-05	6.17996e-05	6.17996e-05	8.23995e-05	0.00117419	0.000762195	0.00100939	0	6.17996e-05	0	k__Bacteria	p__Firmicutes	c__Clostridia	o__Clostridiales	f__Ruminococcaceae
OTU_347	0	0	6.17996e-05	0.00127719	0.00173039	4.11997e-05	0	0	0	0	0	0	0	0	0	0	6.17996e-05	2.05999e-05	k__Bacteria	p__Firmicutes	c__Clostridia	o__Clostridiales	f__Ruminococcaceae
OTU_348	0.000556196	0.000432597	0.000123599	0.000432597	0.000350198	0.000741595	0	0	0	8.23995e-05	0.000144199	0.000308998	0.00121539	0.00131839	0.00121539	0	0	0	k__Bacteria	p__Firmicutes	c__Clostridia	o__Clostridiales
OTU_349	0	0	0	0	0	0	0.00135959	0.000494397	0.00321358	0	0	0	0	0	0	0.000411997	0.000350198	8.23995e-05	k__Bacteria	p__Acidobacteria	c__Acidobacteriia	o__Solibacterales	f__unidentified_Solibacterales	g__Bryobacter	s__
OTU_350	0	0	6.17996e-05	0	0	0	0.000164799	0.000432597	0.000329598	2.05999e-05	2.05999e-05	0	0	0.000102999	4.11997e-05	0.00179219	0.00183339	0.000865194	k__Bacteria	p__Proteobacteria	c__Gammaproteobacteria	o__unidentified_Gammaproteobacteria	f__Burkholderiaceae	g__Aquabacterium	s__
OTU_351	0	0	0	0	0	0	0.00113299	0.00107119	0.00148319	0	0	0	0	0	0	0.00636536	0.00451137	0.00189519	k__Bacteria	p__Proteobacteria	c__Gammaproteobacteria	o__unidentified_Gammaproteobacteria	f__Burkholderiaceae	g__unidentified_Burkholderiaceae	s__Paraburkholderia_sp_SOS3
OTU_352	0.000556196	0.000350198	0.000514997	0.00166859	0.000885794	0.00205999	0	0	0	0.000288398	0.000288398	0.000164799	0.000473797	8.23995e-05	0.000205999	0	0	0	k__Bacteria	p__Firmicutes	c__Clostridia	o__Clostridiales
OTU_353	0	0	0	0	0	0	0.000968194	0.000453197	0.00405817	0	0	0	0	0	0	8.23995e-05	6.17996e-05	8.23995e-05	k__Bacteria
OTU_354	0.000185399	0.000164799	0.000205999	0.00156559	0.000782795	0.00140079	0	0	2.05999e-05	0.000123599	0.000267798	0.000102999	0.000205999	0	0	0	4.11997e-05	0	k__Bacteria	p__Firmicutes	c__Clostridia	o__Clostridiales	f__Ruminococcaceae
OTU_355	0	0	0	0	0	0	0.00156559	0.00457317	0.00286338	0	0	0	0	0	0	0.00123599	0.000473797	0.000329598	k__Bacteria	p__Proteobacteria	c__Gammaproteobacteria	o__unidentified_Gammaproteobacteria	f__unidentified_Gammaproteobacteria	g__Acidibacter	s__
OTU_356	0.000350198	0.000453197	0.000494397	8.23995e-05	0.000102999	6.17996e-05	0.0159649	0.00232779	0.00323418	0.000185399	0.000185399	0.000247198	8.23995e-05	2.05999e-05	0	0.00107119	0.000885794	0.00257498	k__Bacteria	p__Proteobacteria	c__Gammaproteobacteria	o__unidentified_Gammaproteobacteria	f__unidentified_Gammaproteobacteria	g__unidentified_Gammaproteobacteria	s__bacterium_endosymbiont_of_Onthophagus_Taurus
OTU_357	0	0	0	0	0	0	0.00117419	0.00162739	0.00331658	0	0	0	0	0	0	0.000411997	0.000556196	0.000123599	k__Bacteria	p__Proteobacteria	c__Gammaproteobacteria	o__Xanthomonadales	f__Rhodanobacteraceae	g__Rhodanobacter	s__
OTU_358	8.23995e-05	0.000102999	0.000123599	2.05999e-05	4.11997e-05	2.05999e-05	0.00896094	0.000556196	0.000597396	6.17996e-05	0.000164799	8.23995e-05	2.05999e-05	0	0	0.000411997	0.000185399	0.000370798	k__Bacteria	p__Proteobacteria	c__Gammaproteobacteria	o__unidentified_Gammaproteobacteria	f__Methylophilaceae
OTU_359	0.000370798	0.000576796	0.000185399	0.000164799	0.00183339	0.000123599	0	0	0	8.23995e-05	0.000144199	0.000123599	0.00168919	0.00164799	0.00189519	0	2.05999e-05	0	k__Bacteria	p__Firmicutes
OTU_360	4.11997e-05	4.11997e-05	0.000226599	0	2.05999e-05	6.17996e-05	0.00105059	0.000247198	0.000267798	0.000267798	6.17996e-05	6.17996e-05	2.05999e-05	0	2.05999e-05	0.000185399	0.00187459	0.000226599	k__Bacteria	p__unidentified_Bacteria	c__unidentified_Bacteria	o__unidentified_Bacteria	f__unidentified_Bacteria	g__unidentified_Bacteria
OTU_361	0	0	0	0	0	0	0.000597396	0.000370798	0.00430537	0	0	0	0	0	0	0.000226599	0.000185399	0.000144199	k__Bacteria	p__Bacteroidetes	c__Bacteroidia	o__Chitinophagales	f__Chitinophagaceae
OTU_362	8.23995e-05	0	2.05999e-05	0.000102999	8.23995e-05	6.17996e-05	0.000102999	2.05999e-05	4.11997e-05	6.17996e-05	0.000329598	0.000247198	4.11997e-05	2.05999e-05	2.05999e-05	0.000782795	0.000659196	0.00280158	k__Bacteria	p__Actinobacteria	c__Thermoleophilia	o__Solirubrobacterales	f__Solirubrobacteraceae
OTU_363	0.000803395	0.000741595	0.000370798	0.000865194	0.000926994	0.00105059	0	2.05999e-05	0	0.000144199	0.000205999	0.000226599	0.00273978	0.00372858	0.00313118	0	0	0	k__Bacteria	p__Firmicutes	c__Clostridia	o__Clostridiales
OTU_364	0.000350198	0.000164799	0.000659196	0.00105059	0.000659196	0.000164799	2.05999e-05	4.11997e-05	0	8.23995e-05	0.000350198	0.000123599	0	0.000453197	0.000164799	0	0	0	k__Bacteria	p__Firmicutes	c__Clostridia	o__Clostridiales	f__Lachnospiraceae
OTU_365	0.000391397	0.000494397	0.000473797	0.000308998	0.000370798	0.000391397	0	0	0	6.17996e-05	0.000185399	0.000123599	0.00119479	0.00158619	0.00129779	0	4.11997e-05	2.05999e-05	k__Bacteria	p__Firmicutes	c__Clostridia	o__Clostridiales	f__unidentified_Clostridiales	g__unidentified_Clostridiales
OTU_366	0.000391397	0.000267798	0.000453197	0.000164799	0.000205999	0.000288398	4.11997e-05	0	0	0.000453197	0.000411997	0.000123599	0.000164799	0.000267798	0.000164799	4.11997e-05	4.11997e-05	4.11997e-05	k__Bacteria	p__Firmicutes	c__Clostridia	o__Clostridiales	f__Lachnospiraceae	g__unidentified_Lachnospiraceae	s__Coprococcus_catus
OTU_367	0	0	0	0	0	0	0.000123599	0.00582976	0.000473797	0	0	0	0	0	0	4.11997e-05	2.05999e-05	0.000185399	k__Bacteria	p__Proteobacteria	c__Gammaproteobacteria	o__unidentified_Gammaproteobacteria	f__Burkholderiaceae
OTU_368	4.11997e-05	6.17996e-05	6.17996e-05	4.11997e-05	4.11997e-05	2.05999e-05	2.05999e-05	0.000164799	0.000123599	0.000102999	0.000247198	0.000391397	2.05999e-05	0	0	0.000597396	0.000411997	0.00243078	k__Bacteria	p__Gemmatimonadetes	c__unidentified_Gemmatimonadetes	o__Gemmatimonadales	f__Gemmatimonadaceae	g__	s__
OTU_369	0.000432597	0.000350198	0.000164799	4.11997e-05	0.000247198	2.05999e-05	0	2.05999e-05	0	6.17996e-05	0.000102999	0.000123599	0.00125659	0.00187459	0.00170979	0	0	0	k__Bacteria	p__Firmicutes	c__Clostridia	o__Clostridiales
OTU_370	0.000370798	0.000267798	0.000164799	0.000205999	0.000308998	0.000247198	0	0	0	2.05999e-05	6.17996e-05	4.11997e-05	0.00115359	0.00109179	0.00107119	0	4.11997e-05	0	k__Bacteria	p__Firmicutes	c__Clostridia	o__Clostridiales	f__Ruminococcaceae
OTU_371	0.000144199	0.000144199	4.11997e-05	6.17996e-05	0.000144199	0	0	0	0	8.23995e-05	2.05999e-05	8.23995e-05	0.000947594	0.00166859	0.00125659	0	2.05999e-05	0	k__Bacteria	p__Proteobacteria	c__Deltaproteobacteria	o__Desulfovibrionales	f__Desulfovibrionaceae	g__Desulfovibrio	s__
OTU_372	0	0	0	0	0	0	0.00109179	0.00102999	0.00329598	0	0	0	0	0	0	0	6.17996e-05	4.11997e-05	k__Bacteria	p__Verrucomicrobia	c__Verrucomicrobiae	o__Methylacidiphilales	f__Methylacidiphilaceae	g__	s__
OTU_373	0	0	0	0	0	0	0.00144199	0.000926994	0.00333718	0	0	0	0	0	0	0.000144199	0.000247198	0.000288398	k__Bacteria	p__unidentified_Bacteria	c__unidentified_Bacteria	o__unidentified_Bacteria	f__unidentified_Bacteria	g__unidentified_Bacteria
OTU_374	0.000123599	4.11997e-05	0.000782795	6.17996e-05	0	2.05999e-05	0	0	0	0.000597396	0.000700396	0.000391397	0	0.000102999	2.05999e-05	6.17996e-05	0	0	k__Bacteria	p__Proteobacteria	c__Deltaproteobacteria	o__Desulfovibrionales	f__Desulfovibrionaceae	g__Bilophila
OTU_375	4.11997e-05	0.000123599	0.000123599	0.000102999	4.11997e-05	2.05999e-05	0.000123599	0.000123599	0.000205999	2.05999e-05	0.000308998	0.000411997	6.17996e-05	0.000102999	0.000123599	0.000885794	0.000885794	0.00259558	k__Bacteria	p__Chloroflexi	c__	o__	f__	g__	s__
OTU_376	0.000123599	0.000102999	0.000144199	0.000102999	0.000144199	6.17996e-05	0.000205999	0.000226599	6.17996e-05	0.000185399	0.000762195	0.000514997	0.000185399	8.23995e-05	8.23995e-05	0.000720995	0.000968194	0.00162739	k__Bacteria	p__Proteobacteria	c__Gammaproteobacteria	o__unidentified_Gammaproteobacteria	f__unidentified_Gammaproteobacteria	g__unidentified_Gammaproteobacteria
OTU_377	0.000329598	0.000144199	2.05999e-05	0	6.17996e-05	6.17996e-05	0	0	0	4.11997e-05	4.11997e-05	8.23995e-05	0.000865194	0.00117419	0.00121539	0	0	0	k__Bacteria	p__Firmicutes	c__Clostridia	o__Clostridiales
OTU_378	0.000947594	0.000803395	0.000494397	0.000494397	0.000494397	0.000762195	0	0	0	0.000102999	0.000123599	0.000164799	0.00179219	0.00146259	0.00185399	2.05999e-05	0	0	k__Bacteria	p__Firmicutes	c__Clostridia	o__Clostridiales	f__Ruminococcaceae
OTU_379	0.000185399	0.000123599	8.23995e-05	6.17996e-05	6.17996e-05	4.11997e-05	0	0	0	0	6.17996e-05	0	0.00117419	0.00166859	0.00125659	0	0	0	k__Bacteria	p__Proteobacteria	c__Deltaproteobacteria	o__Desulfovibrionales	f__Desulfovibrionaceae	g__Desulfovibrio
OTU_380	8.23995e-05	2.05999e-05	8.23995e-05	4.11997e-05	2.05999e-05	0	0.00282218	0.000926994	0.00364618	2.05999e-05	6.17996e-05	4.11997e-05	0	0	0	0.00119479	0.000844595	0.000700396	k__Bacteria	p__Proteobacteria	c__Alphaproteobacteria	o__Caulobacterales	f__Hyphomonadaceae	g__	s__
OTU_381	0	0	0	0	0	0	0.000535597	0.00337838	0.00210119	0	0	0	0	0	0	6.17996e-05	0.000205999	0.000144199	k__Bacteria	p__Bacteroidetes	c__Bacteroidia	o__Cytophagales
OTU_382	0.000185399	0.000247198	0.000144199	8.23995e-05	0.000123599	8.23995e-05	0	0	0	0.000453197	0.00135959	0.00113299	0.000247198	4.11997e-05	0	0	0	0	k__Bacteria	p__Proteobacteria	c__Gammaproteobacteria	o__unidentified_Gammaproteobacteria	f__Chromobacteriaceae	g__Paludibacterium
OTU_383	0.000411997	0.000329598	0.000370798	0.00113299	0.000453197	0.00102999	0	0	0	0.000102999	0.000226599	0.000205999	0.000576796	0.000164799	0.000370798	0	4.11997e-05	0	k__Bacteria	p__Firmicutes	c__Clostridia	o__Clostridiales	f__Ruminococcaceae
OTU_384	0.000885794	0.000988794	0.000865194	0.000453197	0.00121539	0.000247198	0	2.05999e-05	0	0.000123599	0.000164799	0.000288398	0.000865194	0.000803395	0.00107119	0	0	0	k__Bacteria	p__Firmicutes	c__Clostridia	o__Clostridiales	f__Ruminococcaceae
OTU_385	4.11997e-05	6.17996e-05	0	2.05999e-05	0.000185399	0.000514997	0	0	6.17996e-05	0.00179219	0.000288398	0.000102999	6.17996e-05	0	2.05999e-05	0	0	0	k__Bacteria	p__Bacteroidetes	c__Bacteroidia	o__Bacteroidales	f__Bacteroidaceae	g__Bacteroides	s__Bacteroides_coprocola
OTU_386	0.00102999	0.00117419	0.00146259	0.000144199	0.000350198	0	0	0	0	6.17996e-05	0.000102999	4.11997e-05	0.000308998	0.000329598	0.000185399	0	0	0	k__Bacteria	p__Firmicutes	c__Clostridia	o__Clostridiales	f__Ruminococcaceae	g__Papillibacter	s__
OTU_387	4.11997e-05	2.05999e-05	0	6.17996e-05	0	0	0.000350198	0.000164799	0.000803395	4.11997e-05	0.000185399	0.000205999	0	0	0	0.000679796	0.000432597	0.00212179	k__Bacteria	p__Gemmatimonadetes	c__unidentified_Gemmatimonadetes	o__Gemmatimonadales	f__Gemmatimonadaceae	g__	s__
OTU_388	4.11997e-05	0.000144199	0.000432597	6.17996e-05	0.000453197	0.000123599	0	2.05999e-05	0	0.000535597	0.000226599	0.000700396	0.000123599	0	0.000205999	0	0	0	k__Bacteria	p__Firmicutes	c__Clostridia	o__Clostridiales	f__Ruminococcaceae	g__Flavonifractor	s__
OTU_389	0.000164799	0.000226599	0.000123599	0.000556196	0.000411997	0.000556196	0	8.23995e-05	0	8.23995e-05	0.000102999	4.11997e-05	0.000720995	0.000514997	0.00121539	0	0	0	k__Bacteria	p__Bacteroidetes	c__Bacteroidia	o__Bacteroidales	f__unidentified_Bacteroidales	g__Dysgonomonas	s__
OTU_390	0	0	0	0	0	0	0.000164799	0.000391397	0.000144199	0	0	0	0	0	0	0.00280158	0.00123599	0.000247198	k__Bacteria	p__Bacteroidetes	c__Bacteroidia	o__Chitinophagales	f__Chitinophagaceae	g__Dinghuibacter	s__Dinghuibacter_silviterrae
OTU_391	0.000308998	0.000308998	8.23995e-05	6.17996e-05	0.000205999	6.17996e-05	0	2.05999e-05	0	8.23995e-05	6.17996e-05	0.000144199	0.00119479	0.00140079	0.00156559	0	0	0	k__Bacteria	p__Firmicutes	c__Clostridia	o__Clostridiales	f__Ruminococcaceae
OTU_392	0.000288398	8.23995e-05	4.11997e-05	0.000102999	0.000123599	6.17996e-05	0	0	0	0.000144199	0.000576796	0.000329598	0.000741595	0.000679796	0.000535597	0	0	0	k__Bacteria	p__Firmicutes	c__Bacilli	o__Lactobacillales	f__Carnobacteriaceae	g__Trichococcus	s__
OTU_393	0	0	0	0.000123599	0.000144199	2.05999e-05	8.23995e-05	4.11997e-05	0.000144199	8.23995e-05	0.000226599	0.000329598	6.17996e-05	0	0	0.000308998	0.000370798	0.00298698	k__Bacteria	p__Acidobacteria	c__Acidobacteriia	o__Solibacterales	f__unidentified_Solibacterales	g__Bryobacter	s__
OTU_394	0	0	0	0	0	0	0.00142139	0.000556196	0.00354318	0	0	0	0	0	0	0.000576796	0.000247198	0.000226599	k__Bacteria	p__Fibrobacteres	c__Fibrobacteria	o__Fibrobacterales	f__Fibrobacteraceae
OTU_395	0	0	4.11997e-05	4.11997e-05	2.05999e-05	0.000102999	0	0	0	0	0.000329598	0.00218359	4.11997e-05	0	0	6.17996e-05	6.17996e-05	2.05999e-05	k__Bacteria	p__Firmicutes	c__Clostridia	o__Clostridiales	f__Ruminococcaceae	g__	s__
OTU_396	0.000288398	0.00245138	0.000411997	0.000988794	0.000411997	0.000226599	6.17996e-05	0.000164799	0.000102999	0.00105059	0.00331658	0.00401697	0.000906394	0.000247198	0.00142139	0.000123599	0.000164799	0.000185399	k__Bacteria	p__Proteobacteria	c__Gammaproteobacteria	o__Enterobacteriales	f__Enterobacteriaceae	g__Klebsiella	s__Klebsiella_pneumoniae
OTU_397	0.000906394	0.00105059	0.00109179	0.000720995	0.000782795	0.00105059	0	0	0	0.000102999	0.000164799	0.000226599	0.000329598	0.000226599	0.000102999	0	0	0	k__Bacteria	p__Firmicutes	c__Negativicutes	o__Selenomonadales	f__Veillonellaceae	g__Dendrosporobacter	s__
OTU_398	0.000288398	0.000350198	0.000164799	0.000350198	0.000350198	0.000329598	0	0	0	6.17996e-05	0.000123599	0.000144199	0.000494397	0.000906394	0.000762195	0	0	0	k__Bacteria	p__Firmicutes	c__Clostridia	o__Clostridiales	f__Ruminococcaceae
OTU_399	0.000102999	0.000329598	0.000247198	2.05999e-05	0	4.11997e-05	0.00269858	0.000700396	0.000659196	0	2.05999e-05	4.11997e-05	0	0	2.05999e-05	2.05999e-05	2.05999e-05	0	k__Bacteria	p__unidentified_Bacteria	c__unidentified_Bacteria	o__unidentified_Bacteria	f__unidentified_Bacteria	g__unidentified_Bacteria
OTU_400	0.00129779	0.000844595	0.000720995	0.00144199	0.00135959	0.00162739	0	0	0	0.000329598	0.000432597	0.000473797	0.00175099	0.00162739	0.00170979	2.05999e-05	6.17996e-05	0	k__Bacteria	p__Firmicutes	c__Clostridia	o__Clostridiales
OTU_401	8.23995e-05	0.000247198	0.000823995	0.000267798	0.00119479	0.000638596	0.000247198	0	0	0.000288398	0.00273978	0.00113299	0.000329598	0.000205999	0.000164799	0.000576796	0.00119479	0.00105059	k__Bacteria	p__Firmicutes	c__Clostridia	o__Clostridiales	f__Ruminococcaceae
OTU_402	0	0	6.17996e-05	0	2.05999e-05	0	0.000247198	2.05999e-05	8.23995e-05	0.000329598	0.000350198	0.000205999	0	0	0	0.000514997	0.000597396	0.00133899	k__Bacteria	p__Bacteroidetes	c__Bacteroidia	o__Chitinophagales	f__Chitinophagaceae	g__Terrimonas	s__
OTU_403	0	0	0	0	0	0	0.00127719	0.000556196	0.00243078	0	0	0	0	0	0	2.05999e-05	4.11997e-05	2.05999e-05	k__Bacteria	p__Bacteroidetes	c__Bacteroidia	o__Chitinophagales	f__Chitinophagaceae	g__	s__
OTU_404	6.17996e-05	2.05999e-05	0	6.17996e-05	2.05999e-05	4.11997e-05	0	0	0	0	2.05999e-05	2.05999e-05	0.000844595	0.00168919	0.000720995	0	0	0	k__Bacteria	p__Verrucomicrobia	c__Verrucomicrobiae	o__Opitutales	f__Puniceicoccaceae	g__Cerasicoccus	s__
OTU_405	0	0	0	0	0	0	0.000617996	0.00311058	0.00121539	0	0	0	0	0	0	0.000205999	6.17996e-05	0.000226599	k__Bacteria	p__Proteobacteria	c__Alphaproteobacteria	o__Rickettsiales	f__	g__	s__
OTU_406	0.000597396	0.000638596	0.000659196	0.00385218	0.00179219	0.00317238	2.05999e-05	0	2.05999e-05	0.000185399	0.000308998	0.000288398	0.000597396	0.000185399	0.000205999	0	4.11997e-05	0	k__Bacteria	p__Firmicutes	c__Clostridia	o__Clostridiales	f__Ruminococcaceae	g__unidentified_Ruminococcaceae
OTU_407	0.000308998	0.000432597	0.000144199	0.000370798	0.000247198	0.000494397	0	0	0	6.17996e-05	0.000164799	0.000123599	0.00102999	0.00129779	0.00109179	0	0	0	k__Bacteria	p__Firmicutes	c__Clostridia	o__Clostridiales
OTU_408	0.000247198	0.000164799	4.11997e-05	0.000123599	6.17996e-05	0.000102999	0	4.11997e-05	0	0	6.17996e-05	2.05999e-05	0.000597396	0.00144199	0.000865194	0	8.23995e-05	0	k__Bacteria	p__Elusimicrobia	c__unidentified_Elusimicrobia	o__Elusimicrobiales	f__Elusimicrobiaceae	g__Elusimicrobium	s__
OTU_409	0.000226599	0.000164799	0.000102999	4.11997e-05	4.11997e-05	2.05999e-05	0.00166859	0.000968194	0.00168919	6.17996e-05	0.000494397	0.000514997	8.23995e-05	6.17996e-05	2.05999e-05	0.00547956	0.00263678	0.00401697	k__Bacteria	p__Proteobacteria	c__Alphaproteobacteria	o__Rhizobiales	f__Xanthobacteraceae
OTU_410	0	0	0	0	0	0	0.000617996	0.000700396	0.000638596	0	0	0	0	0	0	0.000968194	0.000926994	0.000617996	k__Bacteria	p__Proteobacteria	c__Alphaproteobacteria	o__Rhodobacterales	f__Rhodobacteraceae
OTU_411	0.00109179	0.00102999	0.000988794	0.00117419	0.000885794	0.000947594	0	0	0	0.000288398	0.000267798	0.000411997	0.000659196	0.000514997	0.000617996	0	4.11997e-05	0	k__Bacteria	p__Firmicutes	c__Clostridia	o__Clostridiales	f__Ruminococcaceae
OTU_412	0	0	0	0	0	0	2.05999e-05	0.000185399	6.17996e-05	0	0	0	0	0	0	0.00183339	0.00160679	0.000926994	k__Bacteria	p__Proteobacteria	c__Gammaproteobacteria	o__Xanthomonadales	f__Rhodanobacteraceae	g__Mizugakiibacter	s__
OTU_413	0	0	0	0	0	0	2.05999e-05	4.11997e-05	0.00284278	0	0	0	0	0	0	0	0	2.05999e-05	k__Bacteria	p__Proteobacteria	c__Alphaproteobacteria	o__unidentified_Alphaproteobacteria	f__unidentified_Alphaproteobacteria	g__Azospirillum
OTU_414	0.000453197	0.000391397	0.000267798	0.000102999	0.000556196	2.05999e-05	0	0	0	6.17996e-05	0.000164799	8.23995e-05	0.00170979	0.00234838	0.00208059	0	4.11997e-05	8.23995e-05	k__Bacteria	p__Firmicutes	c__Clostridia	o__Clostridiales	f__Ruminococcaceae
OTU_415	0.000123599	8.23995e-05	8.23995e-05	0.000329598	0.000226599	0.000247198	0	0	0	2.05999e-05	8.23995e-05	2.05999e-05	0.000556196	0.000556196	0.000885794	0	2.05999e-05	0	k__Bacteria	p__Firmicutes	c__Clostridia	o__Clostridiales	f__Ruminococcaceae
OTU_416	0	0	0	0	0	0	0.00135959	0.000823995	0.00409937	0	0	0	0	0	0	0.000205999	0.000288398	0.000164799	k__Bacteria	p__Bacteroidetes	c__Bacteroidia	o__Chitinophagales	f__Chitinophagaceae
OTU_417	0.000226599	0.000164799	6.17996e-05	0.000720995	0.000514997	0.000844595	0	0	0	0.000102999	8.23995e-05	0.000102999	0.000432597	0.000164799	0.000288398	0	0	0	k__Bacteria	p__Firmicutes	c__Clostridia	o__Clostridiales	f__Ruminococcaceae	g__	s__
OTU_418	0	0	0	0	0	0	0.00199819	0.000494397	0.00335778	0	0	0	0	0	0	4.11997e-05	0	4.11997e-05	k__Bacteria	p__Parcubacteria	c__	o__	f__	g__	s__
OTU_419	0.000185399	0.000329598	0.000123599	0.000185399	0.000494397	0.000308998	0	0	0	6.17996e-05	0.000123599	0.000123599	0.000576796	0.000617996	0.000514997	0	0	0	k__Bacteria	p__Firmicutes	c__Clostridia	o__Clostridiales	f__Ruminococcaceae
OTU_420	0.000247198	0.000144199	6.17996e-05	0.000247198	0.000329598	0	0	0	2.05999e-05	0.000370798	0.000123599	0.000597396	0	0.000102999	0.000123599	0	2.05999e-05	0	k__Bacteria	p__Firmicutes	c__Clostridia	o__Clostridiales	f__Lachnospiraceae	g__unidentified_Lachnospiraceae	s__[Clostridium]_colinum
OTU_421	0.00129779	0.00119479	0.000720995	0.00102999	0.000968194	0.00113299	0	0	0	0.000638596	0.000453197	0.000391397	0.00255438	0.00241018	0.00249258	0	0	0	k__Bacteria	p__Firmicutes	c__Clostridia	o__Clostridiales	f__Lachnospiraceae	g__unidentified_Lachnospiraceae
OTU_422	0	0	0	0	0	0	6.17996e-05	2.05999e-05	4.11997e-05	0	0	0	0	0	0	0.000638596	0.000308998	0.00323418	k__Bacteria	p__Spirochaetes	c__Spirochaetia	o__Spirochaetales	f__Spirochaetaceae	g__Salinispira	s__
OTU_423	0.000247198	0.000102999	8.23995e-05	0.000102999	0.000185399	0.000205999	0	0	8.23995e-05	2.05999e-05	8.23995e-05	4.11997e-05	0.000823995	0.00117419	0.00107119	0	0.000411997	0	k__Bacteria	p__Bacteroidetes	c__Bacteroidia	o__Bacteroidales	f__Rikenellaceae
OTU_424	6.17996e-05	0.000102999	0.000123599	0	0.000144199	6.17996e-05	0.000102999	2.05999e-05	6.17996e-05	0.00117419	0.00111239	0.00113299	6.17996e-05	0	0	0.000288398	0.000432597	0.000762195	k__Bacteria	p__Acidobacteria	c__unidentified_Acidobacteria	o__unidentified_Acidobacteria	f__unidentified_Acidobacteria	g__Stenotrophobacter	s__
OTU_425	0	4.11997e-05	6.17996e-05	4.11997e-05	4.11997e-05	0	0.000226599	8.23995e-05	4.11997e-05	0.00138019	0.000205999	0.000247198	2.05999e-05	0	0	0.000226599	0.00308998	0.000123599	k__Bacteria	p__Bacteroidetes	c__Bacteroidia	o__Cytophagales	f__Cytophagaceae	g__Cytophaga
OTU_426	2.05999e-05	2.05999e-05	0	0	4.11997e-05	0	0.000288398	0.000144199	0.000762195	4.11997e-05	0.000123599	0.000164799	0	0	0	0.00156559	0.000947594	0.00115359	k__Bacteria	p__Proteobacteria	c__Alphaproteobacteria	o__Caulobacterales	f__Hyphomonadaceae	g__	s__
OTU_427	0.000391397	0.000350198	0.000144199	0.000329598	0.000308998	0.000473797	0	0	4.11997e-05	0.000144199	0.000123599	8.23995e-05	0.000906394	0.00105059	0.000865194	0	0	0	k__Bacteria	p__Firmicutes	c__Clostridia	o__Clostridiales
OTU_428	4.11997e-05	2.05999e-05	0	0.000102999	6.17996e-05	0	0.000617996	0.000350198	0.00175099	2.05999e-05	0.000391397	0.000494397	4.11997e-05	0	0	0.000576796	0.000391397	0.00160679	k__Bacteria	p__Acidobacteria	c__unidentified_Acidobacteria	o__unidentified_Acidobacteria	f__unidentified_Acidobacteria	g__unidentified_Acidobacteria	s__Acidobacteria_bacterium_SCN_69-37
OTU_429	0	0	0	0	0	0	0.000288398	0.000988794	0.000926994	2.05999e-05	4.11997e-05	8.23995e-05	0	0	0	0.00282218	0.000803395	0.000576796	k__Bacteria	p__Proteobacteria	c__Alphaproteobacteria	o__Caulobacterales	f__Caulobacteraceae
OTU_430	0.00100939	0.000926994	0.000885794	0.000164799	6.17996e-05	0.000102999	0	0	0	0.000308998	0.000267798	0.000494397	8.23995e-05	4.11997e-05	0.000123599	0	4.11997e-05	0	k__Bacteria	p__Firmicutes	c__Bacilli	o__Lactobacillales
OTU_431	6.17996e-05	0.000123599	8.23995e-05	6.17996e-05	6.17996e-05	4.11997e-05	0.00475857	0.00585036	0.00304878	4.11997e-05	0.000164799	0.000144199	2.05999e-05	2.05999e-05	0	0.00302818	0.00123599	0.000988794	k__Bacteria	p__Proteobacteria	c__Alphaproteobacteria	o__Caulobacterales	f__Caulobacteraceae	g__	s__
OTU_432	0.000494397	0.000556196	0.000411997	0.000473797	0.000288398	0.000370798	0	0	0	0.000102999	0.000185399	0.000102999	0.000885794	0.00102999	0.000865194	0	0	0	k__Bacteria	p__Firmicutes	c__Clostridia	o__Clostridiales	f__Ruminococcaceae
OTU_433	2.05999e-05	2.05999e-05	0.000205999	6.17996e-05	6.17996e-05	0.000164799	0	0	0	6.17996e-05	0.00115359	0.000164799	0.000432597	4.11997e-05	4.11997e-05	0	0	0	k__Bacteria	p__Firmicutes	c__Clostridia	o__Clostridiales	f__Lachnospiraceae
OTU_434	0	0	0	0	0	0	0.00138019	0.00187459	0.00230719	0	0	0	0	0	0	0	0.000102999	4.11997e-05	k__Bacteria	p__Bacteroidetes	c__Bacteroidia	o__Chitinophagales	f__Chitinophagaceae
OTU_435	0	0	0	0	0	0	0.000659196	0.00562376	0.00220419	0	0	0	0	0	0	8.23995e-05	4.11997e-05	6.17996e-05	k__Bacteria	p__Bacteroidetes	c__Bacteroidia	o__Sphingobacteriales	f__Sphingobacteriaceae	g__Mucilaginibacter	s__
OTU_436	0.000144199	0.000247198	2.05999e-05	4.11997e-05	0.000144199	4.11997e-05	0	0	0	4.11997e-05	2.05999e-05	0	0.000865194	0.000844595	0.00117419	0	0	0	k__Bacteria	p__Firmicutes	c__Clostridia	o__Clostridiales	f__Ruminococcaceae
OTU_437	0.000185399	0.000102999	0.000267798	0.000350198	0.000226599	0.000164799	0.00308998	0.00152439	0	0.000123599	8.23995e-05	0.000288398	0.000185399	0.000102999	0	0.000102999	0.000453197	0.000947594	k__Bacteria	p__Firmicutes	c__Bacilli	o__Lactobacillales	f__Streptococcaceae	g__Streptococcus
OTU_438	0.000308998	0.000370798	0.000185399	0.000638596	0.000597396	0.00111239	0	0	0	0.000123599	0.000144199	0.000102999	0.000226599	0.000329598	0.000514997	0	0	0	k__Bacteria	p__Firmicutes	c__Clostridia	o__Clostridiales	f__Lachnospiraceae
OTU_439	6.17996e-05	8.23995e-05	6.17996e-05	0	6.17996e-05	2.05999e-05	0.00197759	0.000988794	0.000473797	2.05999e-05	0.000205999	0.000164799	2.05999e-05	2.05999e-05	0	0.00164799	0.000844595	0.00158619	k__Bacteria	p__Proteobacteria	c__Gammaproteobacteria	o__unidentified_Gammaproteobacteria	f__Burkholderiaceae	g__Cupriavidus
OTU_440	0.000432597	0.000247198	0.000144199	0.000102999	0.000391397	0.000102999	0	0	0	6.17996e-05	8.23995e-05	0.000205999	0.00152439	0.00142139	0.00160679	0	2.05999e-05	0	k__Bacteria	p__Firmicutes
OTU_441	0.000556196	0.000741595	0.000638596	0.00148319	0.000906394	0.000391397	0.000123599	0.000267798	0.000205999	0.00135959	0.00308998	0.00140079	0.000453197	2.05999e-05	0.000164799	0.000267798	0.000267798	0.000329598	k__Bacteria	p__Proteobacteria	c__Gammaproteobacteria	o__Xanthomonadales	f__Xanthomonadaceae	g__Stenotrophomonas	s__[Pseudomonas]_geniculata
OTU_442	0.000205999	0.000267798	0.000226599	0.000453197	0.000473797	0.000535597	4.11997e-05	0	0	6.17996e-05	0.000164799	0.000123599	0.000329598	0.000329598	0.000247198	0	0	0	k__Bacteria	p__Firmicutes	c__Clostridia	o__Clostridiales	f__Lachnospiraceae
OTU_443	0	0	2.05999e-05	0.00292518	0	0.000144199	0	0	0	0	0	0.00117419	0	2.05999e-05	0	0	0	0	k__Bacteria	p__Firmicutes	c__Clostridia	o__Clostridiales	f__unidentified_Clostridiales	g__Sarcina	s__
OTU_444	0.000556196	0.000432597	0.000638596	0.000988794	0.00107119	0.00144199	4.11997e-05	2.05999e-05	0	0.000164799	0.000350198	0.000247198	0.000453197	0.000205999	0.000370798	0	0	0	k__Bacteria	p__Firmicutes	c__Clostridia	o__Clostridiales	f__Lachnospiraceae
OTU_445	0	0	0	0	0	0	0.000556196	0.000453197	0.00210119	0	0	0	0	0	0	0.000762195	0.000164799	0.000535597	k__Bacteria	p__Proteobacteria	c__Alphaproteobacteria	o__unidentified_Alphaproteobacteria	f__unidentified_Alphaproteobacteria
OTU_446	0.000679796	0.000514997	0.000576796	0.000885794	0.000638596	0.000988794	0	0	0	0.000123599	0.000123599	0.000102999	0.000453197	0.000308998	0.000247198	0	4.11997e-05	2.05999e-05	k__Bacteria	p__Firmicutes	c__Negativicutes	o__Selenomonadales	f__Veillonellaceae	g__Dendrosporobacter	s__
OTU_447	0.000247198	0.000144199	4.11997e-05	6.17996e-05	8.23995e-05	0.000102999	0	0	0	2.05999e-05	0.000164799	4.11997e-05	0.000638596	0.00131839	0.000782795	0	0.000123599	0	k__Bacteria	p__Bacteroidetes	c__Bacteroidia	o__Bacteroidales	f__Rikenellaceae	g__Alistipes	s__
OTU_448	8.23995e-05	0.000164799	0	0.000514997	0.000494397	0.000906394	0	0	0	0.000102999	0.000226599	4.11997e-05	0.000432597	0.000288398	0.000370798	0	8.23995e-05	0	k__Bacteria	p__Bacteroidetes	c__Bacteroidia	o__Bacteroidales	f__	g__	s__
OTU_449	0	0	0	0	0	0	0.000350198	0.000288398	0.00247198	0	0	0	0	0	0	0.000288398	0.000102999	4.11997e-05	k__Bacteria	p__Verrucomicrobia	c__Verrucomicrobiae	o__	f__	g__	s__
OTU_450	0.000370798	0.000185399	0.000123599	0.000947594	0.000720995	0.00127719	6.17996e-05	0	0	0.000102999	0.000288398	0.000144199	0.000700396	0.000432597	0.000494397	0	4.11997e-05	0	k__Bacteria	p__Bacteroidetes	c__Bacteroidia	o__Bacteroidales
OTU_451	0	0	0	0.000988794	0	0.00142139	0	0	0	0	0	0.000370798	2.05999e-05	0	0	0	0	0	k__Bacteria	p__Firmicutes	c__Bacilli	o__Lactobacillales	f__Leuconostocaceae	g__Weissella	s__Weissella_cibaria
OTU_452	0.000473797	0.000226599	0.000123599	0.000370798	0.000350198	0.000556196	0	0	0	0.000123599	0.000102999	4.11997e-05	0.000885794	0.000906394	0.00100939	0	0	0	k__Bacteria	p__Firmicutes	c__Clostridia	o__Clostridiales	f__Lachnospiraceae
OTU_453	0.000185399	0.000267798	6.17996e-05	0.000205999	0.000803395	0.000185399	0	0	0	2.05999e-05	6.17996e-05	4.11997e-05	0.000865194	0.000906394	0.00135959	0	2.05999e-05	0	k__Bacteria	p__Firmicutes	c__Clostridia	o__Clostridiales	f__Ruminococcaceae
OTU_454	0	0	0	0	0	0	0.000535597	0.000370798	0.00341958	0	0	0	0	0	0	0.000144199	6.17996e-05	0.000164799	k__Bacteria	p__Verrucomicrobia	c__Verrucomicrobiae
OTU_455	0.000741595	0.000782795	0.000865194	0.000205999	0.000185399	0.000102999	0	0	0	0.000288398	0.000226599	0.000164799	0.000102999	0.000123599	0.000102999	0	0	0	k__Bacteria	p__Firmicutes	c__Clostridia	o__Clostridiales	f__Lachnospiraceae	g__unidentified_Lachnospiraceae	s__Galloisiana_yuasai
OTU_456	0.000391397	0.000370798	0.000185399	0.000988794	0.00123599	0.00199819	0	0	0	0.000102999	0.000432597	0.000247198	0.000473797	0.000370798	0.000329598	0	0	0	k__Bacteria	p__Firmicutes	c__Clostridia	o__Clostridiales	f__Ruminococcaceae	g__	s__
OTU_457	0.000226599	0.000123599	6.17996e-05	0.000226599	0.000205999	0.000205999	4.11997e-05	6.17996e-05	0	0.00319298	0.00131839	0.00152439	0.000164799	0.000102999	2.05999e-05	2.05999e-05	0.000185399	8.23995e-05	k__Bacteria	p__Bacteroidetes	c__Bacteroidia	o__Sphingobacteriales	f__Sphingobacteriaceae	g__Sphingobacterium	s__Sphingobacterium_multivorum
OTU_458	4.11997e-05	2.05999e-05	2.05999e-05	0	4.11997e-05	0	0	0	0	0.00152439	0.000164799	0.000288398	6.17996e-05	4.11997e-05	0	4.11997e-05	0.000164799	0.000226599	k__Bacteria
OTU_459	0	0	0	2.05999e-05	0	0	0.00525297	0.000123599	4.11997e-05	0	4.11997e-05	0	0	0	0	2.05999e-05	0.000102999	0.000247198	k__Bacteria	p__Actinobacteria	c__unidentified_Actinobacteria	o__Micrococcales	f__Micrococcaceae	g__Rothia
OTU_460	4.11997e-05	0	4.11997e-05	2.05999e-05	0.000102999	4.11997e-05	0	4.11997e-05	0	0.00117419	0.000288398	0.000411997	4.11997e-05	0	0	4.11997e-05	0.000350198	0.000556196	k__Bacteria	p__Elusimicrobia	c__	o__	f__	g__	s__
OTU_461	0.000391397	4.11997e-05	0.00150379	0.00115359	0.000576796	0.000164799	4.11997e-05	0	0	6.17996e-05	0.000226599	0.00214239	0.000350198	0.000102999	0	2.05999e-05	0.000123599	0.000144199	k__Bacteria	p__Firmicutes	c__Clostridia	o__Clostridiales	f__Ruminococcaceae
OTU_462	0.000473797	0.000494397	0.000226599	0.000803395	0.000597396	0.000906394	0	0	0	0.000123599	0.000164799	0.000102999	0.00133899	0.00175099	0.00144199	0	4.11997e-05	0	k__Bacteria	p__Firmicutes	c__Clostridia	o__Clostridiales	f__unidentified_Clostridiales	g__unidentified_Clostridiales
OTU_463	0.000226599	0.000164799	6.17996e-05	0.000494397	0.000411997	0.000988794	0	0	0	6.17996e-05	8.23995e-05	0.000123599	0.000226599	0.000123599	0.000144199	0	0	0	k__Bacteria	p__Firmicutes	c__Clostridia	o__Clostridiales	f__Ruminococcaceae
OTU_464	0.000432597	0.000535597	0.000494397	8.23995e-05	0.000123599	6.17996e-05	0.00123599	0.000288398	0.000535597	4.11997e-05	0.000144199	8.23995e-05	0.000102999	6.17996e-05	2.05999e-05	0.000144199	6.17996e-05	8.23995e-05	k__Bacteria	p__Proteobacteria	c__Gammaproteobacteria	o__unidentified_Gammaproteobacteria	f__Methylophilaceae	g__Methylobacillus	s__
OTU_465	0	0	0	0	0	0	0.000123599	2.05999e-05	0.00331658	0	0	0	0	0	0	2.05999e-05	2.05999e-05	0	k__Bacteria	p__	c__	o__	f__	g__	s__
OTU_466	0.000144199	0.000185399	2.05999e-05	2.05999e-05	0.000123599	6.17996e-05	0	0	0	8.23995e-05	2.05999e-05	4.11997e-05	0.000803395	0.000700396	0.000844595	0	6.17996e-05	0	k__Bacteria	p__Firmicutes	c__Clostridia	o__Clostridiales	f__Ruminococcaceae
OTU_467	0	0	0	0	0	0	2.05999e-05	0.00364618	8.23995e-05	0	0	0	0	0	0	4.11997e-05	0.000123599	8.23995e-05	k__Bacteria	p__Proteobacteria	c__Gammaproteobacteria	o__unidentified_Gammaproteobacteria	f__Burkholderiaceae	g__unidentified_Burkholderiaceae
OTU_468	0	2.05999e-05	0	0	0	0	0.00107119	0.00111239	0.00280158	0	2.05999e-05	0	0	0	0	0.000102999	0.000185399	0.000288398	k__Bacteria	p__Bacteroidetes	c__Bacteroidia	o__Chitinophagales	f__Chitinophagaceae	g__	s__
OTU_469	0.000741595	0.000720995	0.000638596	0.000370798	0.000308998	0.000700396	0	0	0	0.000164799	0.000267798	0.000226599	0.000494397	0.000267798	0.000144199	0	0	0	k__Bacteria	p__Proteobacteria
OTU_470	0	0	0	0	0	0	0.00144199	0.00337838	0.00203939	0	0	0	0	0	0	0.00251318	0.000968194	0.00109179	k__Bacteria	p__Verrucomicrobia	c__Verrucomicrobiae	o__Methylacidiphilales	f__Methylacidiphilaceae	g__	s__
OTU_471	0.000308998	0.000226599	0.000102999	4.11997e-05	0.000205999	8.23995e-05	0	0	4.11997e-05	4.11997e-05	4.11997e-05	8.23995e-05	0.000679796	0.00123599	0.00111239	0	0	0	k__Bacteria	p__Proteobacteria	c__Deltaproteobacteria	o__Myxococcales
OTU_472	0	2.05999e-05	0	0	0	0.000844595	0	0	0	0.00117419	2.05999e-05	0	2.05999e-05	0	0	0	0	0	k__Bacteria	p__Firmicutes	c__Bacilli	o__Lactobacillales	f__Lactobacillaceae	g__Lactobacillus	s__Lactobacillus_mucosae
OTU_473	0.000144199	0.000288398	2.05999e-05	0.00154499	0.000782795	0.00160679	0	0	0	6.17996e-05	0.000123599	0.000205999	0.000535597	0.000247198	0.000247198	0	2.05999e-05	4.11997e-05	k__Bacteria	p__Bacteroidetes	c__Bacteroidia	o__Bacteroidales	f__Rikenellaceae	g__Alistipes	s__
OTU_474	0.000741595	0.000679796	0.000700396	0.000576796	0.000679796	0.000803395	0	0	4.11997e-05	0.000350198	0.000247198	0.000370798	0.000947594	0.000947594	0.00117419	0	0	0	k__Bacteria	p__Firmicutes	c__Clostridia	o__Clostridiales	f__Ruminococcaceae
OTU_475	0.000185399	6.17996e-05	6.17996e-05	0.000102999	0.000102999	0.000144199	2.05999e-05	4.11997e-05	2.05999e-05	0.00185399	0.000659196	0.000906394	6.17996e-05	4.11997e-05	0	8.23995e-05	0.000370798	0.000205999	k__Bacteria	p__Bacteroidetes	c__Bacteroidia	o__Sphingobacteriales	f__Sphingobacteriaceae	g__Pedobacter
OTU_476	6.17996e-05	4.11997e-05	6.17996e-05	2.05999e-05	2.05999e-05	6.17996e-05	0.000164799	0	0.000144199	0.00138019	6.17996e-05	0.000102999	2.05999e-05	6.17996e-05	6.17996e-05	4.11997e-05	0.000144199	0.000247198	k__Bacteria
OTU_477	0.000288398	0.000185399	0.000514997	4.11997e-05	8.23995e-05	0.000144199	0.00203939	0.000288398	0.000514997	0.000350198	4.11997e-05	8.23995e-05	0.000102999	0	4.11997e-05	0.000102999	0.000494397	0.000205999	k__Bacteria	p__unidentified_Bacteria	c__unidentified_Bacteria	o__unidentified_Bacteria	f__unidentified_Bacteria	g__unidentified_Bacteria	s__Candidatus_Saccharibacteria_bacterium_47-87
OTU_478	0	0	0	0	0	0	2.05999e-05	2.05999e-05	0	0	0	0	0	0	0	0	0	0.00238958	k__Bacteria	p__Proteobacteria	c__Alphaproteobacteria	o__Rhodospirillales	f__unidentified_Rhodospirillales
OTU_479	0.000164799	0.000350198	0.000247198	0.000432597	0.000535597	0.000411997	0	0	0	0.000102999	0.000144199	4.11997e-05	0.000205999	0.000185399	8.23995e-05	0	0	2.05999e-05	k__Bacteria	p__Firmicutes	c__Clostridia	o__Clostridiales
OTU_480	0.000123599	0.000102999	0.000247198	4.11997e-05	2.05999e-05	4.11997e-05	0.00327538	8.23995e-05	0.000205999	0.000144199	0	8.23995e-05	0	2.05999e-05	0	0.000144199	2.05999e-05	4.11997e-05	k__Bacteria	p__Acidobacteria	c__unidentified_Acidobacteria	o__unidentified_Acidobacteria	f__unidentified_Acidobacteria	g__Blastocatella	s__
OTU_481	0.000185399	0.000226599	8.23995e-05	0.000102999	0.000102999	4.11997e-05	0.000102999	0.000102999	6.17996e-05	6.17996e-05	0.000823995	0.000700396	0.000267798	0	4.11997e-05	0.000267798	0.000350198	0.000144199	k__Bacteria	p__Proteobacteria	c__Alphaproteobacteria	o__unidentified_Alphaproteobacteria	f__Acetobacteraceae	g__Roseomonas
OTU_482	0.00426417	0.00459377	0.00457317	0.000638596	0.000473797	0.000391397	4.11997e-05	2.05999e-05	8.23995e-05	0.00776615	0.00403757	0.00640656	0.000597396	0.000144199	0.000144199	6.17996e-05	4.11997e-05	2.05999e-05	k__Bacteria	p__Firmicutes	c__Erysipelotrichia	o__Erysipelotrichales	f__Erysipelotrichaceae	g__Turicibacter
OTU_483	0	0	0	0	0	0	4.11997e-05	0.000144199	0	0	2.05999e-05	0	0	0	0	0.00187459	0.00185399	0.000906394	k__Bacteria	p__Proteobacteria	c__Gammaproteobacteria	o__Xanthomonadales	f__Xanthomonadaceae
OTU_484	0	0	0	0	0	0	0.000329598	0.000370798	0.000247198	0	0	0	0	0	0	0.000514997	0.000473797	0.000535597	k__Bacteria	p__Proteobacteria	c__Alphaproteobacteria	o__unidentified_Alphaproteobacteria	f__Kiloniellaceae	g__Limibacillus	s__
OTU_485	0.000267798	0.000226599	8.23995e-05	6.17996e-05	0.000164799	4.11997e-05	0	0	0	8.23995e-05	0.000123599	8.23995e-05	0.000762195	0.000906394	0.00107119	0	0	0	k__Bacteria	p__Firmicutes	c__Clostridia	o__Clostridiales	f__Lachnospiraceae
OTU_486	0	0	0	0	0	0	0.00189519	0.00115359	0.00370798	0	0	0	0	0	0	0.000288398	0.000411997	0.000144199	k__Bacteria	p__Bacteroidetes	c__Bacteroidia	o__Sphingobacteriales	f__Sphingobacteriaceae	g__Mucilaginibacter	s__
OTU_487	0	0	0	0	0	0	0.000638596	0.000391397	0.000576796	0	0	0	0	0	0	0.00205999	0.000185399	0.000102999	k__Bacteria	p__Bacteroidetes	c__Bacteroidia	o__Chitinophagales	f__Chitinophagaceae
OTU_488	0.000185399	0.000164799	6.17996e-05	0.000164799	4.11997e-05	4.11997e-05	0.000144199	0.000123599	0.000123599	8.23995e-05	0.000432597	0.000514997	0.000102999	6.17996e-05	0.000205999	0.000288398	0.000700396	0.000988794	k__Bacteria	p__Actinobacteria	c__unidentified_Actinobacteria	o__Micrococcales	f__Demequinaceae	g__Demequina	s__
OTU_489	0.000762195	0.000988794	0.000988794	0.000267798	0.000370798	0.000453197	0	0	0	0.00224539	0.000926994	0.00109179	0.000267798	0.000185399	0.000164799	0	0	0	k__Bacteria
OTU_490	0	0	0	0	0	0	6.17996e-05	0.000123599	0.000123599	0	0	2.05999e-05	0	0	0	0.000226599	0.000185399	0.00282218	k__Bacteria	p__Proteobacteria	c__Gammaproteobacteria	o__unidentified_Gammaproteobacteria	f__Burkholderiaceae
OTU_491	4.11997e-05	4.11997e-05	0.000123599	4.11997e-05	0.000205999	4.11997e-05	0.000370798	0.000247198	0.000226599	0.000205999	0.000473797	0.000329598	8.23995e-05	4.11997e-05	2.05999e-05	0.00107119	0.00160679	0.000679796	k__Bacteria	p__Proteobacteria	c__Gammaproteobacteria	o__unidentified_Gammaproteobacteria	f__Burkholderiaceae	g__Acidovorax	s__Acidovorax_delafieldii
OTU_492	0.000288398	0.000308998	6.17996e-05	0.000144199	0.000205999	0.000247198	0	0	0	4.11997e-05	6.17996e-05	8.23995e-05	0.000453197	0.000535597	0.000720995	0	0	0	k__Bacteria
OTU_493	4.11997e-05	0.000164799	0.000123599	0	2.05999e-05	2.05999e-05	0.00164799	0.000741595	0.000926994	2.05999e-05	0	0	0	2.05999e-05	0	0.00160679	0.000720995	0.000947594	k__Bacteria	p__Proteobacteria	c__Alphaproteobacteria	o__Rhizobiales	f__Hyphomicrobiaceae
OTU_494	0	0	2.05999e-05	0	0	6.17996e-05	0	2.05999e-05	0	0	0	0.00162739	0.00232779	0	0	2.05999e-05	0	0	k__Bacteria	p__Firmicutes	c__Negativicutes	o__Selenomonadales	f__Veillonellaceae	g__Dialister	s__Dialister_succinatiphilus
OTU_495	0.000308998	0.000370798	0.000185399	0.000205999	0.000700396	0.000144199	0.000720995	0.000370798	0.000288398	6.17996e-05	0.000370798	0.000329598	0.000350198	0.000411997	0.000370798	0.000865194	0.000576796	0.000556196	k__Bacteria	p__Proteobacteria	c__Alphaproteobacteria	o__Rhizobiales	f__Rhizobiaceae
OTU_496	0	0	0	0	0	0	0.000617996	0.000576796	0.000205999	0	0	0	0	0	0	0.000453197	0.000556196	0.000597396	k__Bacteria	p__Proteobacteria	c__Gammaproteobacteria	o__Alteromonadales	f__Psychromonadaceae	g__Motilimonas	s__Motilimonas_eburnea
OTU_497	0.000267798	0.000308998	0.000205999	0.000329598	0.000432597	0.000679796	0	0	0	6.17996e-05	8.23995e-05	8.23995e-05	0.00111239	0.000885794	0.000947594	0	6.17996e-05	0	k__Bacteria	p__Firmicutes	c__Negativicutes	o__Selenomonadales	f__Veillonellaceae	g__Dendrosporobacter	s__
OTU_498	0.000453197	0.000514997	0.000102999	0.000535597	0.000556196	0.000638596	0	0	0	0.000123599	0.000102999	0.000205999	0.00150379	0.00181279	0.00168919	0	0	0	k__Bacteria	p__Firmicutes	c__Clostridia	o__Clostridiales	f__Ruminococcaceae
OTU_499	0.000391397	0.000411997	0.000844595	0.000102999	0.000164799	4.11997e-05	0.00226599	0.000164799	0.000741595	6.17996e-05	4.11997e-05	8.23995e-05	0.000102999	2.05999e-05	4.11997e-05	2.05999e-05	0.000102999	0	k__Bacteria	p__Bacteroidetes	c__Bacteroidia	o__Cytophagales	f__Spirosomaceae	g__Emticicia
OTU_500	4.11997e-05	4.11997e-05	8.23995e-05	8.23995e-05	6.17996e-05	4.11997e-05	0.000144199	0.000102999	0	8.23995e-05	0.000288398	0.000411997	8.23995e-05	2.05999e-05	6.17996e-05	0.000432597	0.000308998	0.00115359	k__Bacteria	p__Proteobacteria	c__Deltaproteobacteria	o__Myxococcales	f__Haliangiaceae	g__Haliangium	s__
OTU_501	0.000350198	0.000453197	0.000267798	0.000432597	0.000391397	0.000514997	0	0	0	0.000102999	8.23995e-05	0.000123599	0.000597396	0.000679796	0.000700396	0	0	0	k__Bacteria	p__Firmicutes	c__Clostridia	o__Clostridiales	f__Lachnospiraceae
OTU_502	0.000329598	0.000185399	0.000123599	0.00115359	0.000823995	0.00166859	2.05999e-05	0	0	0.000144199	0.000123599	0.000164799	0.000329598	0.000308998	0.000308998	0	0	0	k__Bacteria	p__Firmicutes	c__Clostridia	o__Clostridiales
OTU_503	0.000494397	0.000597396	0.000473797	0.000494397	0.000494397	0.000535597	0.000102999	0	4.11997e-05	0.000102999	0.000102999	0.000247198	0.00228659	0.00288398	0.00234838	0	2.05999e-05	0	k__Bacteria	p__Firmicutes	c__Negativicutes	o__Selenomonadales	f__Veillonellaceae	g__Dendrosporobacter	s__
OTU_504	0	0	0	0	0	0	0.000679796	0.000659196	0.00300758	0	0	0	0	0	0	0.000803395	0.000432597	0.000185399	k__Bacteria	p__Bacteroidetes	c__Bacteroidia	o__Chitinophagales	f__Chitinophagaceae	g__	s__
OTU_505	0	0	0	0	0	0	0.000514997	0.000226599	0.00210119	0	0	0	0	0	0	0.000185399	6.17996e-05	0.000102999	k__Bacteria	p__Planctomycetes	c__Phycisphaerae	o__Phycisphaerales	f__Phycisphaeraceae	g__	s__
OTU_506	0	0	0	0	0	0	0.000432597	0.00162739	0.00150379	0	0	0	0	0	0	0	0.000102999	0	k__Bacteria	p__Bacteroidetes	c__Bacteroidia	o__Chitinophagales	f__Chitinophagaceae
OTU_507	0.000247198	0.000205999	0.000102999	0.000411997	0.000370798	0.000823995	0	0	0	6.17996e-05	8.23995e-05	0.000102999	0.000494397	0.000453197	0.000370798	0	6.17996e-05	0	k__Bacteria
OTU_508	0.000844595	0	0.000700396	0.000432597	0.000453197	0	6.17996e-05	0	4.11997e-05	0	4.11997e-05	6.17996e-05	2.05999e-05	0.000535597	0	2.05999e-05	4.11997e-05	2.05999e-05	k__Bacteria	p__Firmicutes	c__Clostridia	o__Clostridiales	f__Ruminococcaceae	g__unidentified_Ruminococcaceae
OTU_509	0.000556196	0.000576796	0.000576796	0.000144199	0.000247198	0.000267798	0	0	0	0.000102999	0.000102999	4.11997e-05	0.000267798	0.000350198	0.000350198	0	0	0	k__Bacteria	p__Firmicutes	c__Clostridia	o__Clostridiales	f__Lachnospiraceae
OTU_510	0.000123599	8.23995e-05	0.000185399	0.000102999	0.000102999	2.05999e-05	0.00288398	0.00109179	0.00401697	0.000473797	0.000308998	0.000411997	0.000102999	2.05999e-05	0	0.00376978	0.00228659	0.00486157	k__Bacteria	p__Proteobacteria	c__Gammaproteobacteria	o__unidentified_Gammaproteobacteria	f__unidentified_Gammaproteobacteria	g__unidentified_Gammaproteobacteria	s__bacterium_endosymbiont_of_Onthophagus_Taurus
OTU_511	4.11997e-05	0	2.05999e-05	0	2.05999e-05	4.11997e-05	8.23995e-05	6.17996e-05	8.23995e-05	0.000720995	8.23995e-05	0.000164799	4.11997e-05	0	0	0.000432597	0.000494397	0.00138019	k__Bacteria	p__Bacteroidetes	c__Bacteroidia	o__Cytophagales	f__Microscillaceae	g__Ohtaekwangia	s__
OTU_512	0	0	0	0	0	0	0.000514997	0.000123599	2.05999e-05	0	0	0	0	0	0	0	0.000453197	0.00265738	k__Bacteria	p__Proteobacteria	c__Gammaproteobacteria	o__unidentified_Gammaproteobacteria	f__Neisseriaceae	g__Neisseria
OTU_513	0	4.11997e-05	0	2.05999e-05	0	0	0.000164799	0.000247198	0.000556196	2.05999e-05	8.23995e-05	0.000102999	2.05999e-05	0	0	0.00113299	0.000700396	0.000556196	k__Bacteria	p__Proteobacteria	c__Alphaproteobacteria	o__Rhizobiales	f__	g__	s__
OTU_514	0.000350198	0.000370798	0.000247198	0.000432597	0.000556196	0.000267798	0.000432597	4.11997e-05	8.23995e-05	0.000102999	0.000576796	0.000473797	0.000164799	0.000350198	0.000308998	0.000164799	0.000453197	0.000205999	k__Bacteria	p__Firmicutes	c__Clostridia	o__Clostridiales	f__Christensenellaceae	g__	s__
OTU_515	6.17996e-05	6.17996e-05	0.000144199	8.23995e-05	0.000247198	8.23995e-05	2.05999e-05	0	0	0.000247198	0.000494397	0.000205999	4.11997e-05	6.17996e-05	8.23995e-05	0	0	0	k__Bacteria	p__Firmicutes	c__Clostridia	o__Clostridiales	f__Ruminococcaceae	g__Oscillibacter
OTU_516	0.000432597	0.000391397	0.000144199	8.23995e-05	0.000226599	2.05999e-05	0	0	0	6.17996e-05	8.23995e-05	8.23995e-05	0.00216299	0.00284278	0.00298698	0	0	0	k__Bacteria	p__Proteobacteria	c__Deltaproteobacteria	o__Desulfovibrionales	f__Desulfovibrionaceae	g__Desulfovibrio	s__
OTU_517	6.17996e-05	0.000123599	6.17996e-05	2.05999e-05	0.000144199	4.11997e-05	0	0	0	6.17996e-05	8.23995e-05	0	0.000659196	0.000865194	0.000865194	0	0	0	k__Bacteria	p__Proteobacteria	c__Deltaproteobacteria	o__Desulfovibrionales	f__Desulfovibrionaceae	g__Desulfovibrio	s__
OTU_518	6.17996e-05	8.23995e-05	0.000370798	4.11997e-05	2.05999e-05	6.17996e-05	0.00393457	0.000102999	8.23995e-05	0	0	0	0	0	0	0	0	0	k__Bacteria	p__Verrucomicrobia	c__Verrucomicrobiae	o__Chthoniobacterales	f__Chthoniobacteraceae	g__Chthoniobacter	s__
OTU_519	4.11997e-05	0	0	4.11997e-05	4.11997e-05	4.11997e-05	0.000102999	4.11997e-05	4.11997e-05	0	0.000102999	4.11997e-05	2.05999e-05	0	0	0.000432597	0.000432597	0.00133899	k__Bacteria	p__Actinobacteria	c__Acidimicrobiia
OTU_520	0.000185399	0.000164799	0.000164799	0.000308998	0.000267798	0.000308998	4.11997e-05	0	0	4.11997e-05	0.000102999	8.23995e-05	0.000329598	0.000432597	0.000329598	0	0	0	k__Bacteria	p__Firmicutes	c__Clostridia	o__Clostridiales	f__Ruminococcaceae	g__unidentified_Ruminococcaceae
OTU_521	0.000247198	0.000267798	0.000350198	0.00135959	0.000803395	0.00102999	0	6.17996e-05	0	8.23995e-05	0.000185399	0.000185399	0.000865194	0.000762195	0.000823995	0	2.05999e-05	0	k__Bacteria	p__Firmicutes	c__Clostridia	o__Clostridiales	f__Ruminococcaceae	g__Papillibacter	s__
OTU_522	0.000185399	0.000288398	0.000226599	0.000288398	0.000679796	0.000576796	0	2.05999e-05	0	2.05999e-05	0.000102999	8.23995e-05	0.000844595	0.000473797	0.000659196	0	0	0	k__Bacteria	p__Firmicutes	c__Clostridia	o__Clostridiales	f__Ruminococcaceae
OTU_523	0.000473797	0.000164799	0.000164799	0.000638596	0.000205999	0.000205999	0.000123599	0	8.23995e-05	0.000144199	0.000123599	0.000411997	0.000164799	4.11997e-05	0.000123599	0.000123599	2.05999e-05	6.17996e-05	k__Bacteria	p__Firmicutes	c__Bacilli	o__Lactobacillales	f__Lactobacillaceae	g__Lactobacillus
OTU_524	0.000144199	8.23995e-05	0.000123599	4.11997e-05	0.000102999	0.000164799	0	0	0	0.000226599	0.000267798	0.000700396	0.000144199	0.000102999	0.000102999	0	0	6.17996e-05	k__Bacteria	p__Firmicutes	c__Clostridia	o__Clostridiales	f__Lachnospiraceae	g__Tyzzerella
OTU_525	0.000473797	0.000597396	0.000370798	0.00160679	0.000782795	0.00102999	2.05999e-05	6.17996e-05	2.05999e-05	0.000144199	0.000123599	0.000185399	0.000597396	0.000308998	0.000370798	0	0.000185399	0	k__Bacteria	p__Firmicutes	c__Clostridia	o__Clostridiales	f__Ruminococcaceae
OTU_526	0.000803395	0.000803395	0.000782795	0.000617996	0.000638596	0.00107119	2.05999e-05	0	2.05999e-05	0.000308998	0.000205999	0.000267798	0.000638596	0.000473797	0.000679796	0	0	0	k__Bacteria	p__Firmicutes	c__Clostridia	o__Clostridiales	f__Lachnospiraceae	g__unidentified_Lachnospiraceae	s__[Clostridium]_colinum
OTU_527	8.23995e-05	6.17996e-05	0.000123599	0.000123599	0.000411997	0.000288398	0.000185399	0.000535597	2.05999e-05	0	2.05999e-05	8.23995e-05	0	4.11997e-05	8.23995e-05	6.17996e-05	0.00593276	0.000288398	k__Bacteria	p__Firmicutes	c__Negativicutes	o__Selenomonadales	f__Veillonellaceae	g__Veillonella
OTU_528	0.000926994	0.00129779	0.000844595	0.00158619	0.00152439	0.00222479	0	0	0	0.000267798	0.000494397	0.000370798	0.00109179	0.000720995	0.000823995	0	0	0	k__Bacteria	p__Firmicutes	c__Clostridia	o__Clostridiales	f__Lachnospiraceae
OTU_529	4.11997e-05	2.05999e-05	4.11997e-05	0.000968194	0.00152439	4.11997e-05	0	0	0	2.05999e-05	0.000144199	0.00119479	6.17996e-05	0	2.05999e-05	0	0	0	k__Bacteria	p__Firmicutes	c__Erysipelotrichia	o__Erysipelotrichales	f__Erysipelotrichaceae	g__Holdemanella	s__
OTU_530	0.000164799	0.000144199	6.17996e-05	8.23995e-05	6.17996e-05	2.05999e-05	0	0	0	2.05999e-05	0	2.05999e-05	0.000844595	0.00100939	0.00109179	0	0	0	k__Bacteria	p__Firmicutes	c__Clostridia	o__Clostridiales	f__Ruminococcaceae
OTU_531	0.000247198	8.23995e-05	8.23995e-05	0.000288398	0.000473797	0.000741595	0	0	0	2.05999e-05	8.23995e-05	0.000123599	0.000102999	0.000185399	0.000123599	0	0	0	k__Bacteria	p__Firmicutes	c__Clostridia	o__Clostridiales	f__Ruminococcaceae
OTU_532	2.05999e-05	0	0	0	0	0	2.05999e-05	0	4.11997e-05	0	0	0	0	0	2.05999e-05	0.00383158	0	0	k__Bacteria	p__Firmicutes	c__Bacilli	o__Lactobacillales	f__Lactobacillaceae	g__Lactobacillus	s__Lactobacillus_casei
OTU_533	8.23995e-05	8.23995e-05	4.11997e-05	8.23995e-05	0.000123599	0.000123599	0.000102999	8.23995e-05	0.000123599	6.17996e-05	0.000782795	0.000597396	0.000102999	0	0	0.000679796	0.000947594	0.00142139	k__Bacteria	p__Proteobacteria	c__Alphaproteobacteria	o__unidentified_Alphaproteobacteria	f__unidentified_Alphaproteobacteria	g__Dongia	s__
OTU_534	0	0	0	0	0	0	0.00179219	0.00129779	0.00372858	0	0	0	0	0	0	0.00267798	0.00181279	0.000720995	k__Bacteria	p__Acidobacteria	c__Acidobacteriia	o__Acidobacteriales	f__unidentified_Acidobacteriales	g__Acidicapsa
OTU_535	8.23995e-05	0.000144199	0.000102999	0.000638596	0.000391397	0.000762195	0	0	0	2.05999e-05	6.17996e-05	4.11997e-05	0.000350198	0.000308998	6.17996e-05	0	8.23995e-05	0	k__Bacteria	p__Bacteroidetes	c__Bacteroidia	o__Bacteroidales	f__unidentified_Bacteroidales	g__Dysgonomonas	s__
OTU_536	0	0	0	0	0	0	0.000329598	0.000247198	0.000782795	0	2.05999e-05	2.05999e-05	0	0	0	0.00203939	0.00117419	0.00160679	k__Bacteria	p__Proteobacteria	c__Alphaproteobacteria	o__Caulobacterales	f__Hyphomonadaceae	g__	s__
OTU_537	0.000123599	6.17996e-05	6.17996e-05	0.000432597	0.000350198	0.000329598	0	0	0	2.05999e-05	6.17996e-05	6.17996e-05	0.000411997	0.000411997	0.000370798	0	0	0	k__Bacteria	p__Firmicutes	c__Clostridia	o__Clostridiales	f__Ruminococcaceae
OTU_538	0.000473797	0.000350198	0.000329598	0.000288398	0.000226599	0.000205999	0	0	0	0.000226599	0.000205999	0.000247198	0.000226599	0.000494397	0.000494397	0	4.11997e-05	0	k__Bacteria	p__Firmicutes	c__Clostridia	o__Clostridiales	f__Lachnospiraceae	g__unidentified_Lachnospiraceae
OTU_539	6.17996e-05	0.000144199	6.17996e-05	0.000102999	0.000144199	0	0	0	0	0	0.000432597	0.000411997	6.17996e-05	0	2.05999e-05	0.000205999	0.000144199	0.000926994	k__Bacteria	p__Proteobacteria	c__Alphaproteobacteria	o__unidentified_Alphaproteobacteria	f__unidentified_Alphaproteobacteria	g__unidentified_Alphaproteobacteria
OTU_540	2.05999e-05	6.17996e-05	0	2.05999e-05	4.11997e-05	2.05999e-05	0.000185399	8.23995e-05	0.000123599	0.000350198	0.000267798	0.000267798	0	0	0	0.000329598	0.000411997	0.000803395	k__Bacteria	p__Bacteroidetes	c__Bacteroidia	o__Chitinophagales	f__Chitinophagaceae
OTU_541	0	0	0	0	0	0	0.000432597	0.000288398	0.00109179	0	0	0	0	0	0	0.000988794	0.000700396	0.000453197	k__Bacteria	p__Acidobacteria	c__Acidobacteriia	o__Solibacterales	f__unidentified_Solibacterales	g__Candidatus_Solibacter	s__
OTU_542	0	0	0	0	0	0	0.000659196	0.000247198	0.00177159	0	0	0	0	0	0	0.000102999	0.000102999	8.23995e-05	k__Bacteria	p__Proteobacteria	c__Gammaproteobacteria	o__unidentified_Gammaproteobacteria	f__unidentified_Gammaproteobacteria	g__unidentified_Gammaproteobacteria
OTU_543	6.17996e-05	6.17996e-05	2.05999e-05	0	0	6.17996e-05	8.23995e-05	6.17996e-05	8.23995e-05	4.11997e-05	0.000144199	0.000288398	8.23995e-05	4.11997e-05	4.11997e-05	0.000617996	0.000350198	0.00127719	k__Bacteria	p__Actinobacteria	c__unidentified_Actinobacteria	o__Frankiales
OTU_544	0.000123599	8.23995e-05	0.000144199	4.11997e-05	0	6.17996e-05	0.000350198	0.000102999	0.000123599	0.000123599	0.000720995	0.000617996	0.000144199	0	2.05999e-05	6.17996e-05	0.000267798	6.17996e-05	k__Bacteria	p__Proteobacteria	c__Gammaproteobacteria	o__unidentified_Gammaproteobacteria	f__Burkholderiaceae	g__Comamonas	s__Comamonas_testosteroni
OTU_545	0.000350198	0.000247198	0.000267798	0.000226599	0.000185399	0.000226599	2.05999e-05	2.05999e-05	0	0.000102999	8.23995e-05	0.000164799	0.000679796	0.000679796	0.000617996	0	0.000144199	4.11997e-05	k__Bacteria	p__Firmicutes	c__Clostridia	o__Clostridiales	f__Ruminococcaceae
OTU_546	0.000102999	0.000226599	0.000102999	4.11997e-05	0.000226599	0.000226599	0	0	0	6.17996e-05	4.11997e-05	4.11997e-05	0.000844595	0.000865194	0.000659196	0	0	0	k__Bacteria	p__Firmicutes	c__Clostridia	o__Clostridiales	f__Ruminococcaceae	g__unidentified_Ruminococcaceae
OTU_547	0.000267798	0.000638596	0.000267798	0.000102999	6.17996e-05	6.17996e-05	0	0	0	0.00105059	0.00119479	0.000968194	2.05999e-05	8.23995e-05	0.000453197	0	0	0	k__Bacteria	p__Bacteroidetes	c__Bacteroidia	o__Bacteroidales	f__Bacteroidaceae	g__Bacteroides	s__Bacteroides_fragilis
OTU_548	0.000102999	6.17996e-05	0.000123599	0.000700396	0.000473797	0.000782795	0	8.23995e-05	0	6.17996e-05	8.23995e-05	8.23995e-05	0.000329598	6.17996e-05	0.000102999	0	2.05999e-05	0	k__Bacteria	p__Bacteroidetes	c__Bacteroidia	o__Bacteroidales
OTU_549	0.000556196	0.000226599	0.000885794	0	6.17996e-05	0	0	0	0	8.23995e-05	0	0.000885794	6.17996e-05	0.000370798	0.000144199	0	4.11997e-05	0	k__Bacteria	p__Bacteroidetes	c__Bacteroidia	o__Bacteroidales	f__Bacteroidaceae	g__Bacteroides	s__Bacteroides_cellulosilyticus
OTU_550	0.000205999	0.000535597	0.000329598	0.000205999	0.00135959	0.00123599	2.05999e-05	0	0	0.000968194	6.17996e-05	4.11997e-05	0.000350198	0.000102999	0.000350198	0	2.05999e-05	0	k__Bacteria	p__Proteobacteria	c__Gammaproteobacteria	o__unidentified_Gammaproteobacteria	f__Burkholderiaceae	g__Parasutterella	s__
OTU_551	0.000762195	0	0.000617996	0	2.05999e-05	6.17996e-05	0	0	0	0	0.000185399	0.000329598	0.000164799	0.000370798	0	0	0	0	k__Bacteria	p__Proteobacteria	c__Gammaproteobacteria	o__unidentified_Gammaproteobacteria	f__Burkholderiaceae	g__Sutterella	s__Sutterella_wadsworthensis
OTU_552	0	6.17996e-05	6.17996e-05	2.05999e-05	4.11997e-05	0	0.00100939	0.000391397	0.00175099	0.000226599	0.000123599	4.11997e-05	2.05999e-05	0	0	0.000926994	0.00105059	0.000370798	k__Bacteria	p__Bacteroidetes	c__Bacteroidia	o__Chitinophagales	f__Chitinophagaceae	g__	s__
OTU_553	6.17996e-05	0	2.05999e-05	0	2.05999e-05	0	0.00228659	0.000494397	0.00119479	0	2.05999e-05	4.11997e-05	0	0	0	0.000102999	6.17996e-05	0.000102999	k__Bacteria	p__Proteobacteria	c__Deltaproteobacteria	o__Myxococcales
OTU_554	0.000288398	0.000247198	0.000185399	0.000247198	0.000329598	0.000288398	0	0	0	6.17996e-05	0.000102999	6.17996e-05	0.000370798	0.000350198	0.000494397	0	2.05999e-05	4.11997e-05	k__Bacteria	p__Firmicutes	c__Clostridia	o__Clostridiales	f__unidentified_Clostridiales	g__unidentified_Clostridiales
OTU_555	6.17996e-05	0	0	0	2.05999e-05	0	0	2.05999e-05	0	0.000329598	0.000164799	4.11997e-05	0	4.11997e-05	2.05999e-05	0.000164799	0.000411997	0.00142139	k__Bacteria	p__	c__	o__	f__	g__	s__
OTU_556	0	6.17996e-05	6.17996e-05	6.17996e-05	4.11997e-05	0	0.000164799	0.000185399	0.000370798	0	0.000123599	0.000411997	4.11997e-05	0	0	0.000988794	0.000679796	0.00278098	k__Bacteria	p__Proteobacteria	c__Gammaproteobacteria	o__	f__	g__	s__
OTU_557	8.23995e-05	0	4.11997e-05	0.000185399	0.000185399	0.000494397	0.00102999	0.000659196	0.000288398	4.11997e-05	0	0.000123599	0.000205999	4.11997e-05	0	0.000926994	0.00168919	0.000432597	k__Bacteria	p__Firmicutes	c__Negativicutes	o__Selenomonadales	f__Veillonellaceae	g__Veillonella	s__Veillonella_atypica
OTU_558	0.000350198	0.000308998	6.17996e-05	0.000102999	6.17996e-05	6.17996e-05	0	0	0	2.05999e-05	6.17996e-05	4.11997e-05	0.00138019	0.00133899	0.00185399	0	0	0	k__Bacteria	p__Firmicutes	c__Clostridia	o__Clostridiales	f__Christensenellaceae
OTU_559	0.000164799	0.000329598	0.000473797	0	8.23995e-05	6.17996e-05	0.00133899	0.000185399	0.000391397	2.05999e-05	8.23995e-05	6.17996e-05	4.11997e-05	0	0	2.05999e-05	8.23995e-05	6.17996e-05	k__Bacteria	p__Bacteroidetes	c__Bacteroidia	o__Cytophagales	f__Spirosomaceae	g__Taeseokella
OTU_560	0	0	0	0	0	0	0.000988794	0.000432597	0.00222479	0	0	0	0	0	0	0.000391397	0.000308998	0.000185399	k__Bacteria	p__Bacteroidetes	c__Bacteroidia	o__Chitinophagales	f__Chitinophagaceae	g__	s__
OTU_561	0.000453197	0.000597396	6.17996e-05	0.000144199	0.000308998	6.17996e-05	0	2.05999e-05	2.05999e-05	4.11997e-05	0.000123599	8.23995e-05	0.00138019	0.00228659	0.00273978	0	8.23995e-05	0	k__Bacteria	p__Firmicutes	c__Clostridia	o__Clostridiales	f__Christensenellaceae	g__	s__
OTU_562	0.000494397	0.000576796	0.000185399	0.00100939	0.00150379	0.000576796	6.17996e-05	0	4.11997e-05	4.11997e-05	0.00205999	4.11997e-05	0.000329598	0.000288398	0.000494397	0	6.17996e-05	4.11997e-05	k__Bacteria	p__Bacteroidetes	c__Bacteroidia	o__Bacteroidales	f__Bacteroidaceae	g__Bacteroides	s__Bacteroides_stercoris
OTU_563	0	0	0	6.17996e-05	0	0	0.000659196	0.000432597	0.00286338	0	0	0	0	0	0	0.000741595	0.000659196	0.000226599	k__Bacteria	p__Acidobacteria	c__Acidobacteriia	o__Solibacterales	f__unidentified_Solibacterales	g__Candidatus_Solibacter	s__
OTU_564	6.17996e-05	6.17996e-05	0.000102999	0.000267798	0.000473797	0.000144199	0	0	0	8.23995e-05	0.000473797	0.000514997	0.000391397	0.000226599	4.11997e-05	0	0	0	k__Bacteria	p__Firmicutes	c__Clostridia	o__Clostridiales	f__Ruminococcaceae	g__unidentified_Ruminococcaceae	s__Marseillibacter_massiliensis
OTU_565	0.000350198	0	0.000844595	0	0	0	0	0	0	0	0.000453197	4.11997e-05	0	0.000102999	0	0	0	0	k__Bacteria	p__Bacteroidetes	c__Bacteroidia	o__Bacteroidales	f__Rikenellaceae	g__Alistipes	s__Tidjanibacter_massiliensis
OTU_566	0	0	0	0	0	0	0.000226599	0.00298698	0.000411997	0	0	0	0	0	0	0.000164799	0.000102999	8.23995e-05	k__Bacteria	p__Proteobacteria	c__Gammaproteobacteria	o__unidentified_Gammaproteobacteria	f__Burkholderiaceae	g__unidentified_Burkholderiaceae	s__Derxia_sp_AA1
OTU_567	0.000205999	6.17996e-05	0.000205999	0.000226599	0.000226599	0.000370798	0.000288398	0	4.11997e-05	6.17996e-05	0.00107119	0.000762195	0.000164799	0.000144199	0.000205999	0.000556196	0.000308998	0.000185399	k__Bacteria	p__Firmicutes	c__Clostridia	o__Clostridiales	f__Ruminococcaceae	g__	s__
OTU_568	0.000350198	0.000432597	0.000370798	0.000329598	0.000391397	0.000329598	0	0	0	0	0.000205999	8.23995e-05	0.00107119	0.00125659	0.00133899	0	0	0	k__Bacteria	p__Firmicutes	c__Clostridia	o__Clostridiales
OTU_569	0.000123599	4.11997e-05	0.000123599	0.000700396	0.000350198	0.000617996	0	0	0	0.000164799	0.000164799	0.000123599	8.23995e-05	0	0	0	0	0	k__Bacteria	p__Firmicutes
OTU_570	0	0	0	0	0	0	0.00183339	0.0153675	0.00154499	0	0	0	0	4.11997e-05	0	0.00210119	0.000556196	0.000823995	k__Bacteria	p__Actinobacteria	c__unidentified_Actinobacteria	o__Micrococcales	f__Microbacteriaceae	g__Gryllotalpicola	s__
OTU_571	4.11997e-05	4.11997e-05	6.17996e-05	4.11997e-05	8.23995e-05	0	0.000514997	0.000370798	0.000123599	6.17996e-05	0.000185399	0.000247198	0.000123599	0	4.11997e-05	0.00115359	0.00111239	0.00271918	k__Bacteria	p__Actinobacteria	c__unidentified_Actinobacteria	o__Micrococcales	f__Cellulomonadaceae	g__Cellulomonas
OTU_572	0	0	0	0	0	0	0.000659196	0.000411997	0.000144199	0	0	0	0	0	0	0.000123599	0.000102999	0.00107119	k__Bacteria	p__Proteobacteria	c__Alphaproteobacteria	o__Rickettsiales
OTU_573	0.000329598	0.000226599	0.000123599	0.000267798	0.000329598	0.000411997	0	0	2.05999e-05	6.17996e-05	0.000123599	8.23995e-05	0.000535597	0.000782795	0.000453197	0	0	0	k__Bacteria	p__Firmicutes	c__Clostridia	o__Clostridiales	f__Lachnospiraceae
OTU_574	0.000205999	0.000185399	2.05999e-05	0.000144199	8.23995e-05	8.23995e-05	0	0	0	6.17996e-05	4.11997e-05	0.000123599	0.000597396	0.000782795	0.000535597	0	0	0	k__Bacteria	p__Firmicutes
OTU_575	0.000144199	0.000164799	8.23995e-05	0.000185399	8.23995e-05	0.000247198	0.000102999	0	0	0	6.17996e-05	2.05999e-05	0.000906394	0.000906394	0.000885794	0	2.05999e-05	0	k__Bacteria	p__Firmicutes	c__Clostridia	o__Clostridiales	f__Ruminococcaceae
OTU_576	0	0	0	0	0	0	0	0	2.05999e-05	0.000308998	8.23995e-05	4.11997e-05	2.05999e-05	0	0	0.000391397	0.000308998	0.00187459	k__Bacteria	p__Verrucomicrobia	c__Verrucomicrobiae	o__	f__	g__	s__
OTU_577	0.000968194	2.05999e-05	0.000720995	0.000226599	0	0.00117419	0	0	0	0	0	0.000329598	2.05999e-05	0.000968194	0	0	0	0	k__Bacteria	p__Proteobacteria	c__Deltaproteobacteria	o__Desulfovibrionales	f__Desulfovibrionaceae	g__Desulfovibrio	s__
OTU_578	0	0	0	0	0	0	8.23995e-05	8.23995e-05	8.23995e-05	0	2.05999e-05	4.11997e-05	0	0	0	0.00146259	0.000556196	0.000370798	k__Bacteria	p__Proteobacteria	c__Alphaproteobacteria	o__unidentified_Alphaproteobacteria	f__unidentified_Alphaproteobacteria	g__Dongia	s__
OTU_579	0.000144199	0.000144199	2.05999e-05	0	0	2.05999e-05	0	0	0	0	0	2.05999e-05	0.000597396	0.000885794	0.000576796	0	0	0	k__Bacteria	p__Firmicutes	c__Clostridia	o__Clostridiales	f__Christensenellaceae	g__	s__
OTU_580	6.17996e-05	0.000144199	6.17996e-05	8.23995e-05	0.000123599	0	0	0	0	0.000123599	2.05999e-05	2.05999e-05	0.000638596	0.000350198	0.000638596	0	0	0	k__Bacteria	p__Proteobacteria	c__Deltaproteobacteria	o__Desulfovibrionales	f__Desulfovibrionaceae
OTU_581	0.000597396	0.000659196	0.000205999	0.000659196	0.000679796	0.000638596	0	0	0	6.17996e-05	0.000144199	0.000123599	0.00179219	0.00121539	0.00164799	0	6.17996e-05	0	k__Bacteria	p__Firmicutes	c__Clostridia	o__Clostridiales	f__Ruminococcaceae
OTU_582	0.000102999	8.23995e-05	4.11997e-05	0	2.05999e-05	8.23995e-05	2.05999e-05	0	0	2.05999e-05	0.000226599	0.000473797	6.17996e-05	4.11997e-05	0	0.000102999	0.000185399	0.000762195	k__Bacteria
OTU_583	0.000123599	0.000123599	6.17996e-05	0.000164799	0.000164799	0.000329598	0	0	0	8.23995e-05	4.11997e-05	0.000164799	0.000267798	0.000350198	0.000391397	0	0	0	k__Bacteria	p__Firmicutes	c__Clostridia	o__Clostridiales
OTU_584	0	0	0	0	0	0	0.000329598	0.000123599	2.05999e-05	0	0	0	0	0	0	0.00391397	6.17996e-05	0.000102999	k__Bacteria	p__Proteobacteria	c__Gammaproteobacteria	o__Pseudomonadales	f__Moraxellaceae	g__Acinetobacter
OTU_585	0.000329598	2.05999e-05	0	0.000535597	6.17996e-05	0.000679796	2.05999e-05	2.05999e-05	0	4.11997e-05	0.000535597	0.00175099	0.00591216	0.000453197	0.000102999	0.000535597	0.000247198	0.000267798	k__Bacteria	p__Bacteroidetes	c__Bacteroidia	o__Bacteroidales	f__Prevotellaceae	g__	s__
OTU_586	0	0	0	0.000123599	0.000803395	0	0	0	0	0	0	0.000700396	0	2.05999e-05	0	0	0	0	k__Bacteria	p__Firmicutes	c__Clostridia	o__Clostridiales	f__Ruminococcaceae
OTU_587	4.11997e-05	8.23995e-05	2.05999e-05	0	0.000102999	0	6.17996e-05	6.17996e-05	2.05999e-05	0	0.000185399	0.000205999	2.05999e-05	0	0	0.000267798	0.000288398	0.000823995	k__Bacteria	p__Proteobacteria	c__Alphaproteobacteria
OTU_588	0.000679796	0.000514997	0.000638596	0.000288398	0.00168919	0.000370798	4.11997e-05	2.05999e-05	0	0.000123599	0.000144199	0.000205999	0.000926994	0.00121539	0.000782795	6.17996e-05	2.05999e-05	2.05999e-05	k__Bacteria	p__Firmicutes	c__Clostridia	o__Clostridiales	f__Ruminococcaceae
OTU_589	0.000823995	0.00105059	0.000700396	0.000164799	0.000494397	0.000164799	4.11997e-05	4.11997e-05	0	0.000102999	0.000226599	0.000164799	0.00175099	0.00158619	0.00187459	4.11997e-05	6.17996e-05	0	k__Bacteria	p__Firmicutes	c__Clostridia	o__Clostridiales	f__Ruminococcaceae	g__Intestinimonas	s__
OTU_590	0	0	0	0	0	0	0.000288398	0.000391397	0.000906394	0	0	0	0	0	0	0.00121539	0.000432597	0.000494397	k__Bacteria	p__Proteobacteria	c__Alphaproteobacteria	o__unidentified_Alphaproteobacteria	f__unidentified_Alphaproteobacteria	g__unidentified_Alphaproteobacteria	s__Rhodospirillaceae_bacterium_L34
OTU_591	8.23995e-05	8.23995e-05	8.23995e-05	0	0	0	0.00208059	0.000185399	0.000226599	0	4.11997e-05	4.11997e-05	2.05999e-05	0	0	8.23995e-05	6.17996e-05	0.000102999	k__Bacteria	p__Proteobacteria	c__Gammaproteobacteria	o__unidentified_Gammaproteobacteria	f__Methylophilaceae	g__Methylophilus	s__
OTU_592	0	0	0	0	0	0	0.000514997	0.00282218	0.000308998	0	0	0	0	0	0	0.00144199	0.000514997	0.000432597	k__Bacteria	p__Bacteroidetes	c__Bacteroidia	o__Cytophagales	f__Microscillaceae
OTU_593	0.000185399	0.000247198	0.000247198	0.000432597	0.000350198	0.000597396	2.05999e-05	0	8.23995e-05	2.05999e-05	8.23995e-05	0.000123599	0.000123599	0.000144199	4.11997e-05	0	2.05999e-05	0	k__Bacteria	p__Firmicutes	c__Clostridia	o__Clostridiales	f__unidentified_Clostridiales	g__unidentified_Clostridiales
OTU_594	0	2.05999e-05	0	0	4.11997e-05	0	2.05999e-05	2.05999e-05	0	0.000185399	0.000102999	0.000102999	2.05999e-05	0	0	0.000247198	0.000432597	0.00158619	k__Bacteria	p__Bacteroidetes	c__Bacteroidia	o__Cytophagales	f__Microscillaceae	g__Ohtaekwangia	s__
OTU_595	0.000267798	0.000556196	0.000494397	0.000102999	0.000123599	6.17996e-05	0.00873434	0.00238958	0.00269858	4.11997e-05	0.000535597	0.000391397	0.000308998	2.05999e-05	8.23995e-05	0.00280158	0.00140079	0.00154499	k__Bacteria	p__Proteobacteria	c__Alphaproteobacteria	o__Sphingomonadales	f__Sphingomonadaceae	g__Altererythrobacter
OTU_596	0.00129779	0.000968194	0.00119479	0.000494397	0.000411997	0.000535597	0	0	2.05999e-05	0.000144199	0.000226599	0.000185399	0.000865194	0.000906394	0.000865194	0	0	0	k__Bacteria	p__Firmicutes	c__Clostridia	o__Clostridiales	f__Ruminococcaceae
OTU_597	0.000123599	0.000144199	0.000247198	0.000308998	0.000123599	0.000102999	0	0	0	8.23995e-05	4.11997e-05	6.17996e-05	0.000432597	0.000308998	0.000514997	0	0	0	k__Bacteria	p__Elusimicrobia	c__Endomicrobia	o__Endomicrobiales	f__Endomicrobiaceae	g__Candidatus_Endomicrobium	s__
OTU_598	0.000556196	0.000453197	0.000617996	0.000350198	0.000185399	0.000556196	0	0	0	0.000144199	0.000123599	0.000144199	0.000288398	0.000329598	0.000226599	0	0	0	k__Bacteria	p__Proteobacteria	c__Alphaproteobacteria
OTU_599	0	2.05999e-05	6.17996e-05	0	0	0	0.000535597	0.000123599	0.000308998	0.000226599	0.000144199	0.000205999	0	0	6.17996e-05	0.000205999	0.000226599	0.00111239	k__Bacteria	p__Bacteroidetes	c__Bacteroidia	o__Chitinophagales	f__Chitinophagaceae	g__Sediminibacterium	s__
OTU_600	0.000164799	0.000102999	2.05999e-05	0.000411997	0.000370798	0.000597396	0	0	0	0.000102999	4.11997e-05	8.23995e-05	4.11997e-05	0	2.05999e-05	0	0	0	k__Bacteria	p__Firmicutes	c__Clostridia	o__Clostridiales	f__Lachnospiraceae
OTU_601	0.000370798	0.000329598	0.000247198	0.000432597	0.000350198	0.000432597	0	0	0	0.000102999	0.000123599	0.000123599	0.000720995	0.00109179	0.000659196	0	0	0	k__Bacteria	p__Firmicutes	c__Clostridia	o__Clostridiales	f__Ruminococcaceae	g__unidentified_Ruminococcaceae	s__[Clostridium]_papyrosolvens
OTU_602	0.000659196	0.000514997	0.000494397	0.000494397	0.000411997	0.000514997	0	0	0	8.23995e-05	0.000123599	0.000205999	0.000576796	0.000803395	0.000720995	0	0	0	k__Bacteria	p__Firmicutes	c__Clostridia	o__Clostridiales	f__Lachnospiraceae	g__unidentified_Lachnospiraceae
OTU_603	0.000164799	0.000205999	0.000102999	0.000144199	8.23995e-05	6.17996e-05	0	0	0	4.11997e-05	0.000123599	0.000123599	0.00123599	0.000741595	0.000906394	0	8.23995e-05	0	k__Bacteria	p__Proteobacteria	c__Gammaproteobacteria	o__unidentified_Gammaproteobacteria	f__Burkholderiaceae
OTU_604	0.000144199	0.000144199	4.11997e-05	0.000205999	0.000123599	0.000185399	0	0	4.11997e-05	4.11997e-05	4.11997e-05	8.23995e-05	0.00125659	0.00129779	0.00105059	0	4.11997e-05	0	k__Bacteria	p__Bacteroidetes	c__Bacteroidia	o__Bacteroidales	f__Rikenellaceae	g__Alistipes
OTU_605	0	6.17996e-05	0	0	4.11997e-05	2.05999e-05	0.000123599	0.000185399	2.05999e-05	0	8.23995e-05	8.23995e-05	2.05999e-05	0	2.05999e-05	0.000720995	0.000453197	0.00158619	k__Bacteria	p__Actinobacteria	c__unidentified_Actinobacteria	o__Propionibacteriales	f__Nocardioidaceae	g__Nocardioides
OTU_606	0	0	0	0	0	0	0.000762195	0.000988794	0.000679796	0	0	0	0	0	0	0.000906394	0.000885794	0.000556196	k__Bacteria	p__Proteobacteria	c__Alphaproteobacteria	o__Sphingomonadales	f__Sphingomonadaceae	g__Sphingomicrobium
OTU_607	0.000308998	0.000350198	0.000453197	8.23995e-05	0.000123599	6.17996e-05	4.11997e-05	0	0	0.000741595	0.000391397	0.000370798	0.000102999	2.05999e-05	0.000123599	0	0	0	k__Bacteria	p__Firmicutes	c__Erysipelotrichia	o__Erysipelotrichales	f__Erysipelotrichaceae	g__Erysipelatoclostridium
OTU_608	0.000350198	0.000350198	0.000391397	0.000700396	0.000597396	0.000968194	0	0	0	0.000164799	0.000267798	0.000205999	0.000308998	0.000350198	0.000247198	0	0	0	k__Bacteria	p__Firmicutes	c__Clostridia	o__Clostridiales	f__Lachnospiraceae
OTU_609	0.000226599	0.000164799	0.000185399	0.000267798	0.000350198	0.000329598	0	0	0	0.000123599	0.000102999	8.23995e-05	0.000164799	0.000267798	0.000226599	0	0	0	k__Bacteria	p__Firmicutes	c__Clostridia	o__Clostridiales	f__Ruminococcaceae
OTU_610	8.23995e-05	4.11997e-05	2.05999e-05	8.23995e-05	0.000247198	0.000247198	0	2.05999e-05	6.17996e-05	0	2.05999e-05	8.23995e-05	0.000556196	0.000720995	0.000741595	0	2.05999e-05	0	k__Bacteria	p__Proteobacteria	c__Alphaproteobacteria
OTU_611	8.23995e-05	0.000247198	0.000123599	0.000102999	0.000205999	6.17996e-05	0.000576796	4.11997e-05	6.17996e-05	0.00125659	0.00121539	0.000906394	0.000144199	0	2.05999e-05	0	6.17996e-05	0.000185399	k__Bacteria	p__Proteobacteria	c__Gammaproteobacteria	o__Xanthomonadales	f__Xanthomonadaceae	g__Stenotrophomonas	s__Stenotrophomonas_rhizophila
OTU_612	0	0	0	0	0	0	0.000267798	0.000123599	0.000185399	0	2.05999e-05	4.11997e-05	0	0	4.11997e-05	0.00164799	0.000453197	0.000288398	k__Bacteria	p__Proteobacteria	c__Alphaproteobacteria	o__unidentified_Alphaproteobacteria	f__Acetobacteraceae	g__Rhodovastum	s__
OTU_613	0.000144199	0.000144199	6.17996e-05	0.000144199	6.17996e-05	0.000144199	0	0	0	4.11997e-05	8.23995e-05	2.05999e-05	0.000391397	0.000638596	0.000432597	0	0	0	k__Bacteria	p__Firmicutes	c__Clostridia	o__Clostridiales	f__Ruminococcaceae
OTU_614	0	2.05999e-05	0	0	0	0	0.000844595	0.000762195	0.00158619	0	0	0	0	0	0	4.11997e-05	0.000123599	8.23995e-05	k__Bacteria	p__Bacteroidetes	c__Bacteroidia	o__Chitinophagales	f__Chitinophagaceae	g__Taibaiella	s__
OTU_615	0	0	0	0	0	0	8.23995e-05	8.23995e-05	4.11997e-05	0	0	0	0	0	0	0.000926994	0.000556196	0.000865194	k__Bacteria	p__Verrucomicrobia	c__Verrucomicrobiae	o__Chthoniobacterales	f__Chthoniobacteraceae
OTU_616	0	0	0	0	0	0	2.05999e-05	0	8.23995e-05	0.000205999	2.05999e-05	2.05999e-05	0	0	0	0.000123599	0.000329598	0.00241018	k__Bacteria	p__Verrucomicrobia	c__Verrucomicrobiae	o__	f__	g__	s__
OTU_617	0.000226599	0.000247198	0.000205999	0.000123599	0.000391397	0.000185399	0	0	0	6.17996e-05	8.23995e-05	8.23995e-05	0.000700396	0.000926994	0.000906394	0	0	0	k__Bacteria	p__Firmicutes	c__Clostridia	o__Clostridiales
OTU_618	2.05999e-05	2.05999e-05	6.17996e-05	0	0	0	0.00284278	6.17996e-05	8.23995e-05	0	0	0	0	0	0	2.05999e-05	0	0.000123599	k__Bacteria	p__Gracilibacteria	c__	o__	f__	g__	s__
OTU_619	0.000185399	0.000164799	0.000308998	0.000247198	0.000226599	0.000350198	0	0	0	8.23995e-05	8.23995e-05	8.23995e-05	0.000164799	0.000102999	6.17996e-05	0	0	0	k__Bacteria
OTU_620	0.000226599	0.000144199	0.000164799	0.000720995	0.000700396	0.000576796	0	0	0	0.000123599	8.23995e-05	8.23995e-05	0.000102999	0.000102999	6.17996e-05	2.05999e-05	6.17996e-05	0	k__Bacteria	p__Firmicutes	c__Clostridia	o__Clostridiales
OTU_621	0	4.11997e-05	0	2.05999e-05	4.11997e-05	0	0.000597396	0.000720995	0.00121539	0	0.000164799	8.23995e-05	0	0	0	0.00210119	0.000988794	0.00144199	k__Bacteria	p__Proteobacteria	c__Alphaproteobacteria	o__Rhizobiales	f__unidentified_Rhizobiales	g__Bauldia	s__
OTU_622	0.000473797	0.000288398	0.000123599	0.000267798	0.000267798	0.000267798	0	0	0	2.05999e-05	6.17996e-05	0.000123599	0.00121539	0.00179219	0.00152439	0	0	0	k__Bacteria	p__Firmicutes	c__Clostridia	o__Clostridiales
OTU_623	2.05999e-05	6.17996e-05	4.11997e-05	2.05999e-05	0	0	0.00201879	0.00140079	0.00601516	4.11997e-05	0.000308998	0.000308998	2.05999e-05	2.05999e-05	2.05999e-05	0.00613876	0.00306938	0.00350198	k__Bacteria	p__Proteobacteria	c__Alphaproteobacteria	o__Rhizobiales	f__Xanthobacteraceae	g__	s__
OTU_624	0.000329598	0.000267798	0.000453197	4.11997e-05	6.17996e-05	0.000102999	0	0	0	4.11997e-05	0.000102999	8.23995e-05	0.000617996	0.000597396	0.000494397	0	0	0	k__Bacteria	p__Firmicutes	c__Clostridia	o__Clostridiales
OTU_625	0	0	0	0	0	0	0.000823995	0.000762195	0.00354318	0	0	0	0	0	0	0.000267798	0.000123599	0.000123599	k__Bacteria	p__Spirochaetes	c__Spirochaetia	o__Spirochaetales	f__Spirochaetaceae	g__unidentified_Spirochaetaceae
OTU_626	0.000185399	0.000267798	0.000123599	0.000288398	0.000308998	0.000453197	0	0	0	4.11997e-05	0.000102999	0.000123599	0.000226599	0.000329598	0.000370798	0	0	0	k__Bacteria	p__Firmicutes	c__Clostridia	o__Clostridiales	f__Ruminococcaceae
OTU_627	0.000102999	0.000123599	0.000102999	0	8.23995e-05	4.11997e-05	0.00376978	0.000473797	0.000659196	2.05999e-05	6.17996e-05	2.05999e-05	4.11997e-05	0	4.11997e-05	0.000205999	0.000123599	0.000185399	k__Bacteria	p__Proteobacteria	c__Alphaproteobacteria	o__Rhizobiales	f__unidentified_Rhizobiales	g__unidentified_Rhizobiales	s__alpha_proteobacterium_A0839
OTU_628	2.05999e-05	0	0	0	0	0	0.000350198	0.000638596	0.000370798	0	0	0	0	0	0	0.000514997	0.000556196	0.000679796	k__Bacteria	p__Proteobacteria	c__Alphaproteobacteria	o__Rhodobacterales	f__Rhodobacteraceae	g__Ruegeria
OTU_629	0.000926994	0	0.000370798	0.00121539	0.000267798	0	0	4.11997e-05	0	2.05999e-05	0.000865194	4.11997e-05	2.05999e-05	0.000473797	0	0	0	0	k__Bacteria	p__Firmicutes	c__Clostridia	o__Clostridiales	f__Ruminococcaceae
OTU_630	0	0	0	0	0	0	0.000988794	0.000185399	0.00138019	0	0	0	0	0	0	0.000329598	0.000350198	0.000432597	k__Bacteria	p__Gemmatimonadetes	c__unidentified_Gemmatimonadetes	o__Gemmatimonadales	f__Gemmatimonadaceae	g__	s__
OTU_631	0.000391397	0.000514997	0.000411997	6.17996e-05	6.17996e-05	4.11997e-05	0	0	0	0.000123599	0.000185399	0.000205999	0.000102999	6.17996e-05	2.05999e-05	0	0	0	k__Bacteria
OTU_632	0.000823995	0.000679796	0.000988794	0.000205999	0.000247198	0.000102999	0	0	0	0.000535597	0.000205999	0.000308998	6.17996e-05	0.000144199	0.000102999	0	0	0	k__Bacteria	p__Firmicutes	c__Clostridia	o__Clostridiales	f__Lachnospiraceae	g__unidentified_Lachnospiraceae
OTU_633	0.000329598	0.000247198	0.000370798	6.17996e-05	0.000164799	0.000123599	2.05999e-05	0	0	6.17996e-05	2.05999e-05	6.17996e-05	0.000350198	0.000370798	0.000164799	0	0	0	k__Bacteria	p__Firmicutes	c__Clostridia	o__Clostridiales	f__Ruminococcaceae
OTU_634	0	0	0	0	0	0	0.000205999	0.000679796	0.000906394	0	0	0	0	0	0	0.00220419	0.00164799	0.00129779	k__Bacteria	p__Proteobacteria	c__Gammaproteobacteria	o__Alteromonadales	f__Alteromonadaceae	g__Rheinheimera
OTU_635	0.000164799	0.000185399	6.17996e-05	6.17996e-05	8.23995e-05	0.000144199	0	0	0	2.05999e-05	4.11997e-05	4.11997e-05	0.000782795	0.000803395	0.00100939	0	0	0	k__Bacteria	p__Firmicutes	c__Erysipelotrichia	o__Erysipelotrichales	f__Erysipelotrichaceae
OTU_636	0.000144199	0.000123599	0	6.17996e-05	6.17996e-05	6.17996e-05	0	0	0	2.05999e-05	4.11997e-05	2.05999e-05	0.000411997	0.000679796	0.000432597	0	0	0	k__Bacteria	p__Firmicutes	c__Clostridia	o__Clostridiales	f__Ruminococcaceae
OTU_637	8.23995e-05	8.23995e-05	0.000123599	4.11997e-05	6.17996e-05	0	0.00133899	0.000329598	0.000391397	2.05999e-05	0.000267798	0.000329598	6.17996e-05	2.05999e-05	0	0.000597396	0.000638596	0.000906394	k__Bacteria	p__Proteobacteria	c__Alphaproteobacteria	o__Caulobacterales	f__Caulobacteraceae	g__Caulobacter	s__
OTU_638	0.000308998	0.000370798	0.000329598	0.000144199	8.23995e-05	4.11997e-05	0	2.05999e-05	0	0.000123599	0.000226599	0.000205999	0.000823995	0.000638596	0.000720995	2.05999e-05	0	0	k__Bacteria	p__Firmicutes	c__Clostridia	o__Clostridiales	f__Ruminococcaceae	g__Intestinimonas
OTU_639	8.23995e-05	0.000164799	0.000123599	0	0	4.11997e-05	0.00356378	0.000226599	0.000391397	0	6.17996e-05	0	2.05999e-05	0	0	4.11997e-05	0.000123599	6.17996e-05	k__Bacteria	p__unidentified_Bacteria	c__unidentified_Bacteria	o__unidentified_Bacteria	f__unidentified_Bacteria	g__unidentified_Bacteria
OTU_640	0.00129779	0.00113299	0.00107119	0.00121539	0.000762195	0.00156559	0	0	0	0.000576796	0.000391397	0.000617996	0.00100939	0.00109179	0.000865194	0	0	0	k__Bacteria	p__Tenericutes	c__Mollicutes	o__Anaeroplasmatales	f__Anaeroplasmataceae	g__Anaeroplasma	s__
OTU_641	0.000123599	2.05999e-05	0.000391397	0.000411997	0.00113299	2.05999e-05	0	0	0	0.000144199	0.000926994	0.000556196	0.000102999	4.11997e-05	4.11997e-05	0	0	2.05999e-05	k__Bacteria	p__Firmicutes	c__Clostridia	o__Clostridiales	f__Ruminococcaceae	g__unidentified_Ruminococcaceae	s__Ruminococcus_callidus
OTU_642	0	0	0	0	0	0	0.000329598	0.000391397	0.000885794	0	0	0	0	0	0	0.000741595	0.000350198	0.000123599	k__Bacteria	p__Proteobacteria	c__Alphaproteobacteria	o__Rhizobiales	f__Beijerinckiaceae	g__Methylobacterium	s__Methylobacterium_fujisawaense
OTU_643	0.000597396	0.000453197	0.000453197	0.00154499	0.000576796	0.00125659	4.11997e-05	0	4.11997e-05	8.23995e-05	0.000144199	0.000164799	0.000638596	0.000514997	0.000391397	0	0	0	k__Bacteria	p__Firmicutes	c__Clostridia	o__Clostridiales
OTU_644	0	0	0	0	0	0	8.23995e-05	0.00117419	0.000144199	0	0	0	0	0	0	0.000329598	0.000370798	0.00278098	k__Bacteria	p__Actinobacteria	c__unidentified_Actinobacteria	o__Micrococcales	f__Microbacteriaceae	g__Candidatus_Planktoluna	s__
OTU_645	0	0	0	0	0	0	2.05999e-05	8.23995e-05	0.000102999	0	0	4.11997e-05	0	0	0	0.00131839	0.000370798	0.000514997	k__Bacteria	p__Bacteroidetes	c__Bacteroidia	o__Sphingobacteriales	f__	g__	s__
OTU_646	8.23995e-05	0.000123599	0.000205999	0.000473797	0.000308998	0.000679796	0	0	0	8.23995e-05	2.05999e-05	2.05999e-05	0.000102999	0	0	0	0	0	k__Bacteria	p__Tenericutes	c__Mollicutes	o__	f__	g__	s__
OTU_647	0.000432597	0.000535597	0.000617996	0.000514997	0.000453197	0.000411997	0	0	0	0.000267798	0.000164799	0.000226599	0.000350198	0.000226599	0.000205999	0	0	0	k__Bacteria	p__Firmicutes	c__Clostridia	o__Clostridiales	f__Lachnospiraceae
OTU_648	2.05999e-05	0	0	0	0	0	0	0	0	0	0.00138019	0	0	0	0	0	0	0	k__Bacteria	p__Bacteroidetes	c__Bacteroidia	o__Bacteroidales	f__Prevotellaceae	g__Alloprevotella	s__
OTU_649	0.000164799	4.11997e-05	2.05999e-05	0.000123599	6.17996e-05	8.23995e-05	0	0	0	0	2.05999e-05	4.11997e-05	0.000432597	0.000473797	0.000432597	0	0	0	k__Bacteria	p__Firmicutes	c__Clostridia	o__Clostridiales
OTU_650	0.000453197	0.000597396	0.000205999	0.000617996	0.00119479	0.00107119	0	0	0	6.17996e-05	0.000123599	0.000267798	0.000659196	0.000865194	0.000823995	0	0	0	k__Bacteria	p__Firmicutes	c__Clostridia	o__Clostridiales	f__Ruminococcaceae	g__	s__
OTU_651	0.000205999	0.000164799	6.17996e-05	0.000102999	4.11997e-05	0.000144199	0	0	0	0.000123599	0.000123599	4.11997e-05	0.000308998	0.000391397	0.000700396	0	0	0	k__Bacteria	p__Firmicutes	c__Clostridia	o__Clostridiales	f__Ruminococcaceae
OTU_652	0.000473797	0.000247198	0.000288398	0.000350198	0.000350198	0.000514997	2.05999e-05	0	4.11997e-05	6.17996e-05	8.23995e-05	0.000123599	0.000432597	0.000329598	0.000391397	0	0.000102999	0	k__Bacteria	p__Firmicutes	c__Clostridia	o__Clostridiales	f__Lachnospiraceae
OTU_653	4.11997e-05	0	0	0	0	0	0.000432597	0.000350198	0.000123599	0	0	4.11997e-05	0	0	0	0.000720995	0.000494397	0.000411997	k__Bacteria	p__unidentified_Bacteria	c__unidentified_Bacteria	o__Campylobacterales	f__unidentified_Campylobacterales	g__Sulfurovum
OTU_654	0	6.17996e-05	2.05999e-05	0	0	0	0.000123599	8.23995e-05	0.000102999	0.000185399	0	0.000102999	2.05999e-05	0	0	0.000102999	0.000247198	0.00187459	k__Bacteria
OTU_655	0	0	0	0	0	0	0.000906394	0.000720995	0.00278098	0	2.05999e-05	4.11997e-05	0	0	0	0.000782795	0.000494397	0.000597396	k__Bacteria	p__Proteobacteria	c__Alphaproteobacteria	o__Rhizobiales	f__Hyphomicrobiaceae	g__Pedomicrobium
OTU_656	0.000308998	0.000205999	0.000741595	0.000164799	6.17996e-05	6.17996e-05	0.000782795	0.000102999	6.17996e-05	0	2.05999e-05	2.05999e-05	4.11997e-05	0	0	0	0	2.05999e-05	k__Bacteria	p__Verrucomicrobia	c__Verrucomicrobiae	o__Chthoniobacterales	f__unidentified_Chthoniobacterales
OTU_657	4.11997e-05	4.11997e-05	8.23995e-05	0	6.17996e-05	6.17996e-05	8.23995e-05	2.05999e-05	8.23995e-05	2.05999e-05	0.000453197	0.000370798	4.11997e-05	0	0	0.000164799	0.000102999	0.00208059	k__Bacteria	p__Proteobacteria	c__Gammaproteobacteria	o__Cellvibrionales	f__Halieaceae
OTU_658	0.000926994	0.00100939	0.000329598	0.000968194	0.000926994	0.000988794	0	2.05999e-05	2.05999e-05	0.000185399	0.000370798	0.000329598	0.00247198	0.00296638	0.00300758	2.05999e-05	0	0	k__Bacteria	p__Firmicutes	c__Clostridia	o__Clostridiales
OTU_659	0	2.05999e-05	0	0	2.05999e-05	2.05999e-05	2.05999e-05	0.000123599	4.11997e-05	0.000102999	0.000205999	8.23995e-05	0	0	0	6.17996e-05	0.00224539	6.17996e-05	k__Bacteria	p__Proteobacteria	c__Gammaproteobacteria	o__Cellvibrionales	f__Cellvibrionaceae	g__	s__
OTU_660	4.11997e-05	0.000205999	0.000123599	0.000185399	0.000411997	0.000391397	0	0	0	4.11997e-05	4.11997e-05	6.17996e-05	0.000247198	0.000226599	0.000288398	0	0	0	k__Bacteria	p__Firmicutes	c__Clostridia	o__Clostridiales	f__Lachnospiraceae	g__unidentified_Lachnospiraceae
OTU_661	2.05999e-05	8.23995e-05	4.11997e-05	6.17996e-05	6.17996e-05	6.17996e-05	0.000123599	0.000144199	2.05999e-05	2.05999e-05	0.000205999	0.000370798	2.05999e-05	0	0	0.000576796	0.000267798	0.00150379	k__Bacteria	p__Proteobacteria	c__Gammaproteobacteria	o__	f__	g__	s__
OTU_662	0.000247198	0.000308998	0.000288398	0.000535597	0.000411997	0.000638596	0	0	0	0.000102999	0.000144199	0.000123599	0.000453197	0.000453197	0.000473797	0	0	0	k__Bacteria	p__Firmicutes	c__Clostridia	o__Clostridiales
OTU_663	0.000226599	8.23995e-05	2.05999e-05	0.000102999	0.000164799	0.000144199	0	0	0	4.11997e-05	4.11997e-05	8.23995e-05	0.000329598	0.000473797	0.000370798	0	0	0	k__Bacteria	p__Firmicutes	c__Clostridia	o__Clostridiales	f__Ruminococcaceae
OTU_664	0.000102999	0.000123599	0	6.17996e-05	0.000102999	0.000123599	0	0	4.11997e-05	2.05999e-05	4.11997e-05	4.11997e-05	0.000700396	0.000823995	0.000885794	0	2.05999e-05	0	k__Bacteria	p__Bacteroidetes	c__Bacteroidia	o__Bacteroidales	f__Rikenellaceae	g__Alistipes	s__
OTU_665	0.000102999	0.000102999	6.17996e-05	8.23995e-05	4.11997e-05	2.05999e-05	0	0	0	0	8.23995e-05	4.11997e-05	0.000700396	0.000617996	0.000926994	0	2.05999e-05	0	k__Bacteria	p__Proteobacteria	c__Deltaproteobacteria	o__Desulfovibrionales	f__Desulfovibrionaceae	g__Desulfovibrio
OTU_666	0.000102999	0.000185399	0.000226599	2.05999e-05	0.000123599	0.000102999	0.00105059	8.23995e-05	0.000329598	8.23995e-05	2.05999e-05	4.11997e-05	0	0	0	0	2.05999e-05	0	k__Bacteria	p__unidentified_Bacteria	c__unidentified_Bacteria	o__unidentified_Bacteria	f__unidentified_Bacteria	g__unidentified_Bacteria
OTU_667	0.000535597	0.000617996	0.000391397	0.000659196	0.000700396	0.000762195	0	2.05999e-05	4.11997e-05	0.000164799	0.000185399	0.000102999	0.000411997	0.000391397	0.000329598	0	0	0	k__Bacteria	p__Firmicutes	c__Clostridia	o__Clostridiales	f__Lachnospiraceae
OTU_668	2.05999e-05	0.000123599	0.000123599	0	0	0	0.00183339	0.000308998	0.000432597	2.05999e-05	0	0	0	0	0	6.17996e-05	0	8.23995e-05	k__Bacteria	p__Bacteroidetes	c__Bacteroidia	o__Chitinophagales	f__Chitinophagaceae	g__Ferruginibacter	s__
OTU_669	0.000638596	0	0	0.000391397	0.000432597	0	0	0	0	0	0	0	2.05999e-05	0.000391397	0	0	0	0	k__Bacteria	p__Firmicutes	c__Clostridia	o__Clostridiales	f__Ruminococcaceae	g__unidentified_Ruminococcaceae	s__Clostridiales_bacterium_canine_oral_taxon_123
OTU_670	4.11997e-05	0	6.17996e-05	2.05999e-05	0	4.11997e-05	0.00626236	0.000803395	0.00346078	0	8.23995e-05	4.11997e-05	0	2.05999e-05	0	0.00100939	0.000576796	0.000865194	k__Bacteria	p__Proteobacteria	c__Gammaproteobacteria	o__unidentified_Gammaproteobacteria	f__Burkholderiaceae	g__Massilia
OTU_671	0	0	6.17996e-05	0	0.000123599	0	8.23995e-05	0	4.11997e-05	2.05999e-05	0.000638596	0.000597396	0.000473797	0	0	6.17996e-05	0.000102999	0.000123599	k__Bacteria	p__Firmicutes	c__Clostridia	o__Clostridiales	f__Ruminococcaceae
OTU_672	0	0	0	0	0	0	0.000432597	0.000247198	0.000885794	0	0	0	0	0	0	0.000803395	0.000823995	0.000308998	k__Bacteria	p__Bacteroidetes	c__Bacteroidia	o__Chitinophagales	f__Chitinophagaceae	g__Terrimonas	s__
OTU_673	0.00105059	0.00121539	0.00125659	0.000205999	0.000288398	0.000350198	0	2.05999e-05	0	0.00201879	0.000700396	0.000947594	0.000288398	8.23995e-05	8.23995e-05	0	0	0	k__Bacteria	p__Firmicutes
OTU_674	0.000205999	0.000144199	0.000205999	0.000308998	0.000556196	0.000308998	0	0	0	0	8.23995e-05	8.23995e-05	0.000370798	0.000226599	0.000144199	0	0	0	k__Bacteria	p__Firmicutes	c__Clostridia	o__Clostridiales	f__Ruminococcaceae	g__	s__
OTU_675	0.000226599	6.17996e-05	0.000102999	0.00127719	0.000968194	2.05999e-05	0	2.05999e-05	0	2.05999e-05	0.000247198	0.000102999	0.000226599	6.17996e-05	4.11997e-05	0	0	2.05999e-05	k__Bacteria	p__Firmicutes	c__Clostridia	o__Clostridiales	f__Lachnospiraceae	g__Lachnospira	s__
OTU_676	0.000185399	0.000185399	6.17996e-05	4.11997e-05	0.000123599	6.17996e-05	0	0	0	0	6.17996e-05	2.05999e-05	0.000576796	0.000473797	0.000556196	0	0	0	k__Bacteria	p__Firmicutes	c__Clostridia	o__Clostridiales
OTU_677	0.000185399	0.000308998	0.000164799	4.11997e-05	2.05999e-05	8.23995e-05	0.000782795	0.000288398	0.000597396	2.05999e-05	8.23995e-05	0.000350198	0.000102999	0	8.23995e-05	0.00105059	0.00181279	0.000659196	k__Bacteria	p__Proteobacteria	c__Gammaproteobacteria	o__unidentified_Gammaproteobacteria	f__Burkholderiaceae	g__Duganella	s__
OTU_678	0.000247198	0.000267798	0.000350198	0.000144199	0.000247198	0.000391397	0	0	0	8.23995e-05	0.000123599	4.11997e-05	8.23995e-05	2.05999e-05	4.11997e-05	0	0	0	k__Bacteria	p__Firmicutes	c__Clostridia	o__Clostridiales	f__Ruminococcaceae
OTU_679	0.000226599	0.000185399	6.17996e-05	0.000370798	0.000411997	0.000494397	0	0	0	2.05999e-05	6.17996e-05	0.000123599	8.23995e-05	6.17996e-05	0.000102999	0	0	0	k__Bacteria	p__Firmicutes	c__Clostridia	o__Clostridiales	f__Lachnospiraceae	g__unidentified_Lachnospiraceae
OTU_680	4.11997e-05	0	0	0	0	0	0.000494397	0.00210119	0.000432597	0	6.17996e-05	0	0	0	0	0.000267798	0.000102999	0.000185399	k__Bacteria	p__Proteobacteria	c__Gammaproteobacteria	o__unidentified_Gammaproteobacteria	f__Burkholderiaceae	g__Pigmentiphaga	s__
OTU_681	0.000123599	0.000288398	0	0.000205999	0.000164799	0.000432597	8.23995e-05	0	0	6.17996e-05	0.000308998	4.11997e-05	8.23995e-05	4.11997e-05	0.000123599	0	0	2.05999e-05	k__Bacteria	p__Firmicutes	c__Clostridia	o__Clostridiales	f__Lachnospiraceae	g__unidentified_Lachnospiraceae	s__Eubacterium_ventriosum
OTU_682	0.000411997	0.000370798	0.000556196	0.000432597	0.000350198	0.000453197	2.05999e-05	2.05999e-05	0	6.17996e-05	0.000144199	0.000102999	0.000411997	0.000144199	0.000247198	2.05999e-05	0	0	k__Bacteria	p__Firmicutes	c__Clostridia	o__Clostridiales	f__Ruminococcaceae
OTU_683	0.000247198	0.000164799	6.17996e-05	8.23995e-05	0.000144199	8.23995e-05	0.000205999	0.000185399	0.000947594	0.000247198	0.000576796	0.000782795	0.000164799	4.11997e-05	4.11997e-05	0.000164799	0.000597396	0.000123599	k__Bacteria	p__Proteobacteria	c__Alphaproteobacteria	o__Rhodobacterales	f__Rhodobacteraceae	g__Pseudorhodobacter	s__
OTU_684	2.05999e-05	0	0	4.11997e-05	0	0	0.000370798	8.23995e-05	0.000102999	0	0	0	2.05999e-05	0	0	0.000350198	0.000370798	0.00102999	k__Bacteria	p__	c__	o__	f__	g__	s__
OTU_685	0.000391397	0.000226599	0.000102999	0.000576796	0.000514997	0.000453197	0	0	0	2.05999e-05	0.000102999	8.23995e-05	0.000885794	0.000968194	0.000885794	0	0	0	k__Bacteria	p__Firmicutes	c__Clostridia	o__Clostridiales
OTU_686	0.00166859	0.00166859	0.00183339	0.000720995	0.00111239	0.000576796	4.11997e-05	0	4.11997e-05	0.000411997	0.000762195	0.000473797	0.00156559	0.00177159	0.00170979	4.11997e-05	0.000102999	0	k__Bacteria	p__Firmicutes	c__Clostridia	o__Clostridiales	f__Ruminococcaceae	g__Candidatus_Soleaferrea	s__
OTU_687	4.11997e-05	0	0	0	0	2.05999e-05	0.000144199	0.000144199	0.000329598	4.11997e-05	0.000226599	0.000205999	4.11997e-05	0	2.05999e-05	0.00123599	0.00121539	0.00115359	k__Bacteria	p__Proteobacteria	c__Alphaproteobacteria	o__Rhizobiales
OTU_688	0.000370798	0.000556196	0.000391397	8.23995e-05	0.000164799	6.17996e-05	0	0	0	6.17996e-05	0.000102999	4.11997e-05	0.000102999	0.000144199	8.23995e-05	0	0	0	k__Bacteria	p__Firmicutes	c__Clostridia	o__Clostridiales
OTU_689	0.000144199	0.000102999	0	2.05999e-05	2.05999e-05	2.05999e-05	0	0	0	0	4.11997e-05	4.11997e-05	0.000535597	0.000762195	0.000617996	0	0	0	k__Bacteria	p__Proteobacteria	c__Deltaproteobacteria	o__Desulfovibrionales	f__Desulfovibrionaceae	g__Desulfovibrio
OTU_690	0.00105059	0.00135959	0.000844595	0.000329598	0.00288398	0.000205999	0	0	0	6.17996e-05	0.000123599	0.000164799	0.00220419	0.00292518	0.00296638	0	0	0	k__Bacteria	p__Melainabacteria	c__	o__	f__	g__	s__
OTU_691	0.000123599	4.11997e-05	0.000762195	6.17996e-05	0.000123599	0.000144199	0	6.17996e-05	2.05999e-05	0.000350198	0.000185399	0.000411997	0	2.05999e-05	4.11997e-05	0	2.05999e-05	0	k__Bacteria	p__Verrucomicrobia	c__Verrucomicrobiae	o__Verrucomicrobiales	f__Akkermansiaceae	g__Akkermansia
OTU_692	0	0	0	0	0	0	0.000205999	8.23995e-05	2.05999e-05	0	4.11997e-05	0	0	0	0	8.23995e-05	0.00259558	0.000144199	k__Bacteria	p__Firmicutes	c__Bacilli	o__Bacillales	f__Paenibacillaceae	g__Cohnella
OTU_693	0.000556196	0.000308998	0.000370798	0.000535597	0.000556196	0.000473797	0	0	0	0.000144199	0.000123599	0.000185399	0.000535597	0.000473797	0.000453197	0	0	0	k__Bacteria	p__Firmicutes	c__Clostridia	o__Clostridiales	f__Lachnospiraceae	g__unidentified_Lachnospiraceae	s__Galloisiana_yuasai
OTU_694	0	0	0	0	0	0	0.000679796	0.000102999	0.00220419	0	0	0	0	0	0	0	2.05999e-05	4.11997e-05	k__Bacteria
OTU_695	0.000164799	8.23995e-05	2.05999e-05	0.000164799	0.000308998	0.000247198	0	2.05999e-05	0	2.05999e-05	6.17996e-05	2.05999e-05	0.000144199	0.000226599	0.000329598	0	0	0	k__Bacteria	p__Firmicutes	c__Clostridia	o__Clostridiales	f__Lachnospiraceae	g__unidentified_Lachnospiraceae
OTU_696	0.00105059	0.000762195	0.000741595	0.000535597	0.000679796	0.000638596	0	2.05999e-05	2.05999e-05	0.000205999	0.000453197	0.000308998	0.00113299	0.00138019	0.00121539	2.05999e-05	0	2.05999e-05	k__Bacteria	p__Firmicutes	c__Clostridia	o__Clostridiales	f__Ruminococcaceae
OTU_697	0.000350198	0.000205999	0.000123599	0.000453197	0.000247198	0.000453197	0	0	0	0.000102999	8.23995e-05	0.000102999	0.000514997	0.000617996	0.000803395	0	0	0	k__Bacteria	p__Firmicutes	c__Clostridia	o__Clostridiales	f__unidentified_Clostridiales	g__unidentified_Clostridiales	s__Firmicutes_bacterium_ADurbBin080
OTU_698	0.000288398	0.000411997	0.000411997	4.11997e-05	0.000185399	2.05999e-05	0	0	2.05999e-05	0.000906394	0.000267798	0.000123599	4.11997e-05	2.05999e-05	0	0	0.000803395	2.05999e-05	k__Bacteria	p__Bacteroidetes	c__Bacteroidia	o__Flavobacteriales	f__Flavobacteriaceae	g__Flavobacterium	s__
OTU_699	0	0	0	0	0	0	0.000226599	0.000391397	0.000164799	0	0	0	0	0	0	0.000391397	0.000350198	0.000308998	k__Bacteria	p__Proteobacteria	c__Alphaproteobacteria	o__Rhizobiales	f__unidentified_Rhizobiales	g__Anderseniella	s__
OTU_700	0.000185399	0.000308998	0.000123599	2.05999e-05	0.000102999	4.11997e-05	0	0	0	2.05999e-05	0.000102999	8.23995e-05	0.00121539	0.00162739	0.00125659	0	4.11997e-05	0	k__Bacteria	p__Proteobacteria	c__Deltaproteobacteria	o__Desulfovibrionales	f__Desulfovibrionaceae	g__Desulfovibrio	s__
OTU_701	0	0	0	0	0	0	0.000329598	0.000205999	0.000947594	0	0	0	0	0	0	0.000514997	0.000535597	0.000308998	k__Bacteria	p__Acidobacteria	c__Acidobacteriia	o__Solibacterales	f__unidentified_Solibacterales	g__Bryobacter	s__
OTU_702	0.000185399	0.000123599	4.11997e-05	0	4.11997e-05	6.17996e-05	0	0	0	2.05999e-05	4.11997e-05	6.17996e-05	0.000288398	0.000576796	0.000411997	2.05999e-05	4.11997e-05	2.05999e-05	k__Bacteria	p__Firmicutes	c__Clostridia	o__Clostridiales	f__Christensenellaceae	g__unidentified_Christensenellaceae	s__bacterium_enrichment_culture_clone_DPF35
OTU_703	0	0	0	0	0	0	0.000638596	0.000432597	0.000885794	0	0	0	0	0	0	0.000432597	0.000576796	0.000308998	k__Bacteria	p__Proteobacteria	c__Gammaproteobacteria	o__unidentified_Gammaproteobacteria	f__Nitrosomonadaceae	g__	s__
OTU_704	0	0	0.000123599	0	0	0	0.000267798	0	0	0	0	4.11997e-05	0	0	0	0.00123599	0.000576796	0.000370798	k__Bacteria	p__Proteobacteria	c__Deltaproteobacteria	o__Desulfovibrionales	f__Desulfovibrionaceae	g__Desulfovibrio
OTU_705	0.000226599	0.000205999	0.000123599	0.000102999	0.000123599	0.000164799	6.17996e-05	2.05999e-05	6.17996e-05	0.000185399	0.000803395	0.000597396	4.11997e-05	0	2.05999e-05	0.000267798	0.000288398	0.000762195	k__Bacteria	p__Acidobacteria	c__unidentified_Acidobacteria	o__unidentified_Acidobacteria	f__unidentified_Acidobacteria	g__unidentified_Acidobacteria	s__Acidobacteria_bacterium_RBG_16_70_10
OTU_706	0	0	0	0	0	0	0.00261618	0.00121539	0.00286338	0	0	0	0	0	0	0.000762195	0.000411997	0.000803395	k__Bacteria	p__Verrucomicrobia	c__Verrucomicrobiae	o__Chthoniobacterales	f__Chthoniobacteraceae	g__Chthoniobacter	s__
OTU_707	6.17996e-05	0.000226599	6.17996e-05	0.000370798	0.000308998	0.000411997	0	0	0	4.11997e-05	8.23995e-05	6.17996e-05	0.000329598	0.000267798	0.000288398	0	0	0	k__Bacteria	p__Firmicutes	c__Clostridia	o__Clostridiales	f__Lachnospiraceae
OTU_708	0.000308998	0.000267798	0.000247198	0.000185399	0	4.11997e-05	0.00152439	0.0130397	0.000267798	0.000144199	0.000803395	0.00119479	0.000247198	0.000164799	8.23995e-05	0.000308998	0.000556196	0.000329598	k__Bacteria	p__Proteobacteria	c__Alphaproteobacteria	o__Rhizobiales	f__Rhizobiaceae	g__unidentified_Rhizobiaceae
OTU_709	2.05999e-05	8.23995e-05	4.11997e-05	0	0	0	0.000288398	0.000102999	0.000308998	0	4.11997e-05	8.23995e-05	0	0	0	0.000556196	0.000411997	0.00337838	k__Bacteria	p__Verrucomicrobia	c__Verrucomicrobiae	o__	f__	g__	s__
OTU_710	0.000185399	8.23995e-05	0.000123599	0.000164799	0.000144199	0.000123599	0	2.05999e-05	0	0.000370798	0.00173039	0.000700396	0.000123599	2.05999e-05	0	4.11997e-05	0.000123599	2.05999e-05	k__Bacteria	p__Proteobacteria	c__Gammaproteobacteria	o__Xanthomonadales	f__Xanthomonadaceae	g__Stenotrophomonas	s__Stenotrophomonas_acidaminiphila
OTU_711	0.000144199	6.17996e-05	4.11997e-05	6.17996e-05	0.000102999	0	0	0	0	2.05999e-05	4.11997e-05	2.05999e-05	0.000370798	0.000638596	0.000720995	0	0	0	k__Bacteria	p__Firmicutes	c__Clostridia	o__Clostridiales	f__Gracilibacteraceae
OTU_712	0.000144199	0.000226599	0.000123599	8.23995e-05	0.000926994	0	0	0	0	8.23995e-05	8.23995e-05	2.05999e-05	0.000288398	8.23995e-05	0.000205999	0	0	0	k__Bacteria	p__Firmicutes	c__Clostridia	o__Clostridiales	f__Syntrophomonadaceae
OTU_713	0.000185399	0.000164799	0.000185399	0.000370798	0.000247198	0.000514997	0	0	0	2.05999e-05	6.17996e-05	0.000102999	0.000185399	0.000144199	0.000123599	0	0	0	k__Bacteria	p__Firmicutes	c__Clostridia	o__Clostridiales	f__Lachnospiraceae	g__unidentified_Lachnospiraceae
OTU_714	0	0	0	0	0	0	0.000185399	0.00170979	0.000247198	0	0	0	0	0	0	0.000329598	0.000226599	0.000185399	k__Bacteria	p__Proteobacteria	c__Alphaproteobacteria	o__Caulobacterales	f__Caulobacteraceae	g__Asticcacaulis	s__
OTU_715	0	0	0	0	0	0	0.000205999	0.00304878	0.000411997	0	0	0	0	0	0	0.000370798	0.000205999	6.17996e-05	k__Bacteria	p__Proteobacteria	c__Alphaproteobacteria	o__unidentified_Alphaproteobacteria	f__unidentified_Alphaproteobacteria
OTU_716	6.17996e-05	4.11997e-05	0	4.11997e-05	8.23995e-05	2.05999e-05	6.17996e-05	0.000308998	6.17996e-05	0	0	2.05999e-05	0.000329598	0.000329598	0.000617996	0	4.11997e-05	0	k__Bacteria	p__Bacteroidetes	c__Bacteroidia	o__Bacteroidales
OTU_717	0	0	0	0	0	0	0.000350198	0.000823995	0.000844595	0	0	0	0	0	0	0.000102999	4.11997e-05	0.000123599	k__Bacteria	p__Proteobacteria	c__Alphaproteobacteria
OTU_718	0.000308998	0.000164799	0.000205999	4.11997e-05	0.000123599	6.17996e-05	0	0	0	0.000453197	0.000144199	0.000247198	0.000123599	0.000102999	0.000144199	0	0	0	k__Bacteria	p__Firmicutes	c__Clostridia	o__Clostridiales	f__Lachnospiraceae
OTU_719	0.000329598	0.000144199	2.05999e-05	4.11997e-05	0	0	0	0	0	2.05999e-05	0.000102999	0	0.000803395	0.00113299	0.00119479	0	0	0	k__Bacteria	p__Firmicutes	c__Clostridia	o__Clostridiales
OTU_720	2.05999e-05	0	8.23995e-05	0	0	0	0	0	0	0.000226599	8.23995e-05	8.23995e-05	2.05999e-05	0	0	0.000350198	0.000514997	0.000885794	k__Bacteria	p__unidentified_Bacteria	c__unidentified_Bacteria	o__unidentified_Bacteria	f__unidentified_Bacteria	g__unidentified_Bacteria
OTU_721	0	4.11997e-05	6.17996e-05	2.05999e-05	6.17996e-05	0	0	2.05999e-05	0	6.17996e-05	0.000288398	0.000411997	4.11997e-05	0	0	0.000144199	0.000185399	0.000720995	k__Bacteria	p__Acidobacteria	c__unidentified_Acidobacteria	o__unidentified_Acidobacteria	f__unidentified_Acidobacteria	g__unidentified_Acidobacteria	s__Acidobacteria_bacterium_CB_286306
OTU_722	0.000164799	0.000185399	0.000164799	0.000329598	0.000288398	0.000123599	0	0	0	0.000205999	0.000123599	0.000329598	0.000226599	0.000226599	0.000391397	0.000144199	0.000288398	0.000164799	k__Bacteria	p__Firmicutes	c__Clostridia	o__Clostridiales	f__Lachnospiraceae
OTU_723	0	2.05999e-05	2.05999e-05	2.05999e-05	4.11997e-05	0	0.000164799	0.000185399	8.23995e-05	2.05999e-05	0.000144199	0.000329598	8.23995e-05	0	0	0.000988794	0.00117419	0.00175099	k__Bacteria	p__Proteobacteria	c__Alphaproteobacteria	o__Rhizobiales	f__Hyphomicrobiaceae	g__Pedomicrobium	s__
OTU_724	0.000226599	0.000185399	0.000144199	0.000185399	0.000473797	0.000144199	0	0	0	8.23995e-05	4.11997e-05	0.000102999	0.000494397	0.000453197	0.000391397	0	4.11997e-05	0	k__Bacteria	p__Firmicutes	c__Clostridia	o__Clostridiales	f__Lachnospiraceae	g__unidentified_Lachnospiraceae
OTU_725	0	0	0	0	0	0	0.00123599	0.000741595	0.000494397	4.11997e-05	4.11997e-05	0	0	0	0	0.000247198	0.000226599	0.000247198	k__Bacteria	p__Proteobacteria	c__Alphaproteobacteria	o__Caulobacterales	f__Caulobacteraceae	g__Asticcacaulis	s__
OTU_726	0.000123599	0.000102999	0.000102999	2.05999e-05	0	4.11997e-05	0	0	0	2.05999e-05	6.17996e-05	4.11997e-05	0.000473797	0.000494397	0.000432597	0	0	0	k__Bacteria	p__Firmicutes	c__Clostridia	o__Clostridiales	f__Ruminococcaceae
OTU_727	6.17996e-05	0	0.000350198	0.000226599	0.000473797	2.05999e-05	0	0	0	0.000308998	8.23995e-05	0.000205999	0.000123599	8.23995e-05	4.11997e-05	2.05999e-05	0	0	k__Bacteria	p__Actinobacteria	c__Coriobacteriia	o__Coriobacteriales	f__Eggerthellaceae	g__Adlercreutzia	s__
OTU_728	2.05999e-05	0	0	6.17996e-05	0	2.05999e-05	8.23995e-05	6.17996e-05	6.17996e-05	0.000350198	6.17996e-05	0.000164799	2.05999e-05	0	0	0.000885794	0.000617996	0.000803395	k__Bacteria	p__Bacteroidetes	c__Ignavibacteria	o__	f__	g__	s__
OTU_729	0	0	4.11997e-05	2.05999e-05	0	0	0.000885794	0.000123599	0.000144199	6.17996e-05	4.11997e-05	0.000164799	0	0	0	0.000267798	0.000144199	0.000988794	k__Bacteria	p__Gemmatimonadetes	c__unidentified_Gemmatimonadetes	o__Gemmatimonadales	f__Gemmatimonadaceae	g__	s__
OTU_730	0	0	0	0	0	0	0.000123599	4.11997e-05	0.000247198	0	0	0	0	0	0	0.00121539	0.000617996	0.000535597	k__Bacteria	p__Verrucomicrobia	c__Verrucomicrobiae	o__Chthoniobacterales	f__Chthoniobacteraceae	g__Chthoniobacter
OTU_731	0.000308998	0.000123599	0	2.05999e-05	0.000102999	6.17996e-05	0	0	0	6.17996e-05	4.11997e-05	4.11997e-05	0.000556196	0.00125659	0.000988794	0	0	0	k__Bacteria	p__Firmicutes	c__Clostridia	o__Clostridiales
OTU_732	4.11997e-05	0.000144199	0.000102999	0.000185399	0.000123599	2.05999e-05	0	0	0	6.17996e-05	0.000741595	0.000123599	4.11997e-05	0	0	2.05999e-05	0	0	k__Bacteria	p__Firmicutes	c__Bacilli	o__Lactobacillales	f__Lactobacillaceae	g__Lactobacillus	s__Lactobacillus_intestinalis
OTU_733	6.17996e-05	6.17996e-05	6.17996e-05	2.05999e-05	0.000102999	2.05999e-05	0	0	0	0.00158619	0.000226599	0.000288398	0	0	0	2.05999e-05	0.000247198	4.11997e-05	k__Bacteria	p__Bacteroidetes	c__Bacteroidia	o__Flavobacteriales	f__Crocinitomicaceae	g__Fluviicola	s__
OTU_734	0	6.17996e-05	0.000102999	0	2.05999e-05	2.05999e-05	0.000185399	4.11997e-05	6.17996e-05	0.000391397	6.17996e-05	8.23995e-05	6.17996e-05	2.05999e-05	0	0.000205999	0.000370798	0.000432597	k__Bacteria
OTU_735	0.000205999	0.000185399	0.000123599	0.000267798	0.000288398	0.000185399	0	0	0	2.05999e-05	2.05999e-05	8.23995e-05	0.000432597	0.000638596	0.000597396	0	0	0	k__Bacteria	p__Firmicutes	c__Clostridia	o__Clostridiales	f__Ruminococcaceae
OTU_736	0	4.11997e-05	6.17996e-05	4.11997e-05	0.000102999	0.000102999	8.23995e-05	6.17996e-05	4.11997e-05	0.000926994	0.000164799	0.000144199	0	0	0	6.17996e-05	0	2.05999e-05	k__Bacteria	p__Bacteroidetes	c__Bacteroidia	o__Flavobacteriales	f__unidentified_Flavobacteriales	g__Chryseobacterium
OTU_737	4.11997e-05	0	2.05999e-05	0	4.11997e-05	0	0	0	0	0	0.00113299	0	6.17996e-05	0	0	0	0	0	k__Bacteria	p__Bacteroidetes	c__Bacteroidia	o__Bacteroidales	f__Barnesiellaceae	g__Coprobacter	s__
OTU_738	4.11997e-05	6.17996e-05	8.23995e-05	0	8.23995e-05	4.11997e-05	0.000514997	8.23995e-05	0.000144199	2.05999e-05	0.000288398	0.000411997	4.11997e-05	2.05999e-05	0	0.000350198	0.00115359	0.000926994	k__Bacteria	p__Bacteroidetes	c__Bacteroidia	o__Cytophagales	f__Spirosomaceae	g__Dyadobacter	s__
OTU_739	0.000185399	8.23995e-05	0.000350198	0.000370798	0.000226599	0.000453197	0	0	0	4.11997e-05	4.11997e-05	4.11997e-05	0.000288398	0.000391397	0.000205999	0	0	0	k__Bacteria	p__Firmicutes	c__Clostridia	o__Clostridiales	f__Ruminococcaceae
OTU_740	0.000102999	8.23995e-05	4.11997e-05	0	6.17996e-05	2.05999e-05	4.11997e-05	0	2.05999e-05	0.00100939	0.000247198	0.000144199	6.17996e-05	2.05999e-05	0	2.05999e-05	2.05999e-05	0.000144199	k__Bacteria	p__Bacteroidetes	c__Bacteroidia	o__Flavobacteriales	f__unidentified_Flavobacteriales	g__Chryseobacterium
OTU_741	0.000144199	8.23995e-05	0.000350198	0.000453197	0.000556196	0.000123599	0.00115359	2.05999e-05	2.05999e-05	0.000102999	0.000350198	0.000535597	0.000205999	0.000102999	0.000144199	0.000782795	0.00109179	0.000968194	k__Bacteria	p__Firmicutes	c__Clostridia	o__Clostridiales	f__Ruminococcaceae	g__	s__
OTU_742	0.000411997	0.000453197	0.000350198	0.00129779	0.000494397	0.00113299	0	2.05999e-05	0	0.000185399	0.000164799	0.000185399	0.000535597	0.000494397	0.000535597	4.11997e-05	4.11997e-05	2.05999e-05	k__Bacteria	p__Firmicutes	c__Clostridia	o__Clostridiales	f__Ruminococcaceae
OTU_743	0	2.05999e-05	0	0	0	0	0.000185399	0.000185399	0.000762195	0	0	4.11997e-05	0	0	0	0.000329598	0.000308998	0.000350198	k__Bacteria	p__Acidobacteria	c__Acidobacteriia	o__Solibacterales	f__unidentified_Solibacterales	g__Bryobacter	s__
OTU_744	0.000391397	0.000473797	0.000329598	0.000123599	0.000391397	8.23995e-05	0	2.05999e-05	0	0.000144199	0.000123599	0.000144199	0.000617996	0.000535597	0.000720995	0	4.11997e-05	0	k__Bacteria	p__Firmicutes	c__Clostridia	o__Clostridiales	f__unidentified_Clostridiales	g__Anaerovorax	s__
OTU_745	0.000247198	8.23995e-05	4.11997e-05	0.000144199	2.05999e-05	2.05999e-05	0	0	0	4.11997e-05	8.23995e-05	2.05999e-05	0.000659196	0.000926994	0.000741595	0	6.17996e-05	0	k__Bacteria	p__Proteobacteria	c__Deltaproteobacteria	o__Desulfovibrionales	f__Desulfovibrionaceae	g__Desulfovibrio	s__
OTU_746	0.000144199	6.17996e-05	4.11997e-05	2.05999e-05	4.11997e-05	4.11997e-05	0	0	0	4.11997e-05	4.11997e-05	6.17996e-05	0.000617996	0.000659196	0.000597396	0	0	0	k__Bacteria	p__Firmicutes	c__Clostridia	o__Clostridiales	f__Ruminococcaceae
OTU_747	0.000144199	0.000164799	2.05999e-05	4.11997e-05	6.17996e-05	4.11997e-05	0	0	0	2.05999e-05	4.11997e-05	4.11997e-05	0.000411997	0.000535597	0.000514997	0	0	0	k__Bacteria	p__Firmicutes	c__Clostridia	o__Clostridiales
OTU_748	0.000185399	0.000102999	0.000102999	8.23995e-05	0	4.11997e-05	0	0	0	4.11997e-05	4.11997e-05	0	0.000370798	0.000741595	0.000679796	0	0	0	k__Bacteria	p__Firmicutes	c__Clostridia	o__Clostridiales
OTU_749	8.23995e-05	8.23995e-05	2.05999e-05	0	2.05999e-05	2.05999e-05	0	0	0	0	8.23995e-05	0	0.000391397	0.000659196	0.000679796	0	4.11997e-05	0	k__Bacteria	p__Firmicutes	c__Clostridia	o__Clostridiales	f__Christensenellaceae	g__unidentified_Christensenellaceae
OTU_750	0.000123599	0.000144199	2.05999e-05	0.000329598	0.000329598	0.000288398	0	0	0	0.000123599	8.23995e-05	4.11997e-05	0.000267798	0.000432597	0.000350198	0	0	0	k__Bacteria
OTU_751	4.11997e-05	4.11997e-05	0	2.05999e-05	4.11997e-05	4.11997e-05	0	8.23995e-05	2.05999e-05	0	2.05999e-05	2.05999e-05	0.000556196	0.000432597	0.000556196	0	0	0	k__Bacteria	p__Bacteroidetes	c__Bacteroidia	o__Bacteroidales	f__Rikenellaceae	g__Mucinivorans	s__
OTU_752	0.000164799	0.000164799	0.000226599	6.17996e-05	0.000123599	0	0.000638596	4.11997e-05	0.000247198	6.17996e-05	6.17996e-05	0	0	0	2.05999e-05	2.05999e-05	0	0	k__Bacteria	p__Proteobacteria	c__Gammaproteobacteria
OTU_753	0.000185399	0.000144199	4.11997e-05	2.05999e-05	0.000102999	0	0	0	4.11997e-05	2.05999e-05	2.05999e-05	2.05999e-05	0.000803395	0.00138019	0.00111239	2.05999e-05	2.05999e-05	0	k__Bacteria	p__Firmicutes	c__Clostridia	o__Clostridiales	f__Christensenellaceae	g__unidentified_Christensenellaceae	s__Clostridiales_bacterium_enrichment_culture_clone_LDC-1
OTU_754	6.17996e-05	0.000144199	0.000267798	0.000123599	0.000123599	0.000144199	0	0	0	0.000308998	0.000391397	0.000494397	6.17996e-05	0	4.11997e-05	0	2.05999e-05	0	k__Bacteria	p__Firmicutes	c__Erysipelotrichia	o__Erysipelotrichales	f__Erysipelotrichaceae	g__Erysipelothrix
OTU_755	0.00111239	0.000556196	0.000514997	0.000123599	0.000411997	0.000144199	0	0	0	0.000144199	0.000205999	0.000144199	0.00129779	0.00113299	0.00100939	0	0	0	k__Bacteria	p__Firmicutes	c__Clostridia	o__Clostridiales
OTU_756	0	0	0	0	0	0	0.000432597	0.000185399	0.000597396	0	0	0	0	0	0	0.000617996	0.000205999	0.000288398	k__Bacteria	p__Proteobacteria	c__Deltaproteobacteria	o__Myxococcales	f__Polyangiaceae	g__Pajaroellobacter	s__
OTU_757	0	0	0	0	0	0	0.00111239	0.00117419	0.00109179	0	0	0	0	0	0	0	2.05999e-05	2.05999e-05	k__Bacteria	p__Spirochaetes	c__Spirochaetia	o__Spirochaetales	f__Spirochaetaceae	g__unidentified_Spirochaetaceae
OTU_758	0	0	0	0	4.11997e-05	0	0.000267798	0.000205999	0.000411997	0.000102999	4.11997e-05	4.11997e-05	4.11997e-05	0	0	0.000205999	0.000226599	0.00191579	k__Bacteria	p__Verrucomicrobia	c__Verrucomicrobiae	o__Opitutales	f__Opitutaceae	g__Lacunisphaera	s__
OTU_759	0	0	0	0	0	0	0.000720995	0.00140079	0.00115359	0	0	0	0	0	0	0.000247198	0.000144199	0.000164799	k__Bacteria	p__Proteobacteria	c__Gammaproteobacteria	o__Xanthomonadales	f__Rhodanobacteraceae	g__Dyella	s__
OTU_760	0.000102999	6.17996e-05	8.23995e-05	0.000247198	0.000205999	0.000494397	0	0	0	2.05999e-05	4.11997e-05	4.11997e-05	0.000185399	4.11997e-05	0.000164799	0	0	0	k__Bacteria	p__Firmicutes	c__Clostridia	o__Clostridiales	f__Ruminococcaceae
OTU_761	0	0	0	0	0	0	0.000185399	0.000288398	0.000370798	6.17996e-05	0	0	0	0	0	0.000947594	0.000453197	0.000288398	k__Bacteria	p__Verrucomicrobia	c__Verrucomicrobiae	o__Chthoniobacterales	f__Chthoniobacteraceae	g__Chthoniobacter	s__
OTU_762	0.000123599	0.000102999	0.000164799	8.23995e-05	8.23995e-05	0.000164799	8.23995e-05	6.17996e-05	0	0.000144199	0.000926994	0.000906394	0.000205999	4.11997e-05	4.11997e-05	0.000144199	6.17996e-05	0.000308998	k__Bacteria	p__Acidobacteria	c__unidentified_Acidobacteria	o__unidentified_Acidobacteria	f__unidentified_Acidobacteria	g__Luteitalea	s__
OTU_763	0.000144199	0.000205999	2.05999e-05	6.17996e-05	8.23995e-05	2.05999e-05	0	2.05999e-05	4.11997e-05	0	0.000102999	8.23995e-05	0.000514997	0.00107119	0.000823995	2.05999e-05	0.000164799	2.05999e-05	k__Bacteria	p__Proteobacteria	c__Gammaproteobacteria	o__unidentified_Gammaproteobacteria	f__Rhodocyclaceae	g__Dechloromonas	s__
OTU_764	6.17996e-05	0	0	4.11997e-05	6.17996e-05	0	0.000164799	0.000123599	0.000308998	0.000720995	0.000370798	0.000432597	4.11997e-05	0	2.05999e-05	6.17996e-05	0.000164799	8.23995e-05	k__Bacteria	p__Firmicutes	c__Bacilli	o__Bacillales	f__Bacillaceae	g__Bacillus	s__Bacillus_anthracis
OTU_765	0.000865194	0.000926994	0.000926994	0.000164799	0.000535597	0.000247198	0	0	0	0.000144199	0.000432597	0.000288398	0.00102999	0.000988794	0.000782795	0	0	0	k__Bacteria	p__Firmicutes	c__Clostridia	o__Clostridiales	f__unidentified_Clostridiales	g__Anaerovorax	s__
OTU_766	2.05999e-05	2.05999e-05	0	0	0	0	6.17996e-05	8.23995e-05	6.17996e-05	4.11997e-05	0.000123599	8.23995e-05	0	0	0	0.000144199	0.000164799	0.000782795	k__Bacteria	p__Proteobacteria	c__Alphaproteobacteria
OTU_767	0.000123599	0.000205999	6.17996e-05	6.17996e-05	2.05999e-05	2.05999e-05	0	0	0	4.11997e-05	4.11997e-05	0.000102999	0.000370798	0.000329598	0.000329598	0	0	0	k__Bacteria	p__Acidobacteria	c__Acidobacteriia	o__Solibacterales	f__unidentified_Solibacterales	g__Paludibaculum	s__
OTU_768	0.000123599	8.23995e-05	6.17996e-05	4.11997e-05	0.000185399	0	0	0	0	6.17996e-05	4.11997e-05	4.11997e-05	0.000432597	0.000350198	0.000494397	0	0	0	k__Bacteria	p__Synergistetes	c__Synergistia	o__Synergistales	f__Synergistaceae
OTU_769	0.000102999	0.000123599	8.23995e-05	0.000514997	0.000308998	0.000617996	0	0	0	6.17996e-05	0.000102999	4.11997e-05	0.000288398	0.000226599	0.000205999	0	0	0	k__Bacteria	p__Bacteroidetes	c__Bacteroidia	o__Bacteroidales	f__Paludibacteraceae	g__	s__
OTU_770	4.11997e-05	8.23995e-05	0.000102999	0.000205999	0.000267798	0.000514997	0	0	0	2.05999e-05	0.000102999	4.11997e-05	8.23995e-05	4.11997e-05	0.000102999	0	0	0	k__Bacteria
OTU_771	2.05999e-05	2.05999e-05	4.11997e-05	2.05999e-05	4.11997e-05	0	0.000865194	0.00113299	0.00173039	2.05999e-05	0.000164799	8.23995e-05	0	0	0	0.00131839	0.000494397	0.000638596	k__Bacteria	p__Proteobacteria	c__Alphaproteobacteria	o__Rhizobiales	f__Beijerinckiaceae	g__Methylovirgula	s__
OTU_772	0.000247198	0.000205999	0.000288398	0.000185399	0.000185399	0.000247198	0	0	0	2.05999e-05	4.11997e-05	4.11997e-05	0.000288398	0.000226599	0.000226599	0	0	0	k__Bacteria	p__Firmicutes	c__Clostridia	o__Clostridiales	f__Ruminococcaceae	g__unidentified_Ruminococcaceae
OTU_773	0.000288398	0.000411997	0.000329598	0.000432597	0.000247198	0.000432597	0	0	0	4.11997e-05	8.23995e-05	4.11997e-05	6.17996e-05	0.000123599	8.23995e-05	0	0	0	k__Bacteria	p__Proteobacteria	c__Alphaproteobacteria	o__unidentified_Alphaproteobacteria	f__Paracaedibacteraceae	g__	s__
OTU_774	0	0	0	0	0	0	0.000205999	0.000370798	0.000556196	0	0	0	0	0	0	0.00105059	0.000288398	0.000205999	k__Bacteria	p__Proteobacteria	c__Alphaproteobacteria	o__unidentified_Alphaproteobacteria	f__unidentified_Alphaproteobacteria	g__Inquilinus	s__
OTU_775	0.000185399	0.000102999	6.17996e-05	0.000205999	0.000205999	0.000123599	0	0	0	6.17996e-05	8.23995e-05	0.000102999	0.000494397	0.000741595	0.000576796	0	0	0	k__Bacteria	p__Firmicutes	c__Clostridia	o__Clostridiales	f__Ruminococcaceae
OTU_776	0	0	0	0	0	0	0	0.000370798	0	0	0	0	0	0	0	0	0.00158619	0	k__Bacteria	p__Bacteroidetes	c__Bacteroidia	o__Flavobacteriales	f__Flavobacteriaceae	g__Flavobacterium	s__Flavobacterium_sp_AHQ-46
OTU_777	4.11997e-05	8.23995e-05	4.11997e-05	0	6.17996e-05	0	4.11997e-05	6.17996e-05	8.23995e-05	4.11997e-05	0.000144199	8.23995e-05	0	0	0	6.17996e-05	0.000205999	0.000968194	k__Bacteria	p__Proteobacteria	c__Deltaproteobacteria	o__Myxococcales	f__Haliangiaceae	g__Haliangium	s__
OTU_778	0	0	0	0	0	0	0	0	2.05999e-05	0	0	0	0	0	0	0.00140079	0.000247198	0.000144199	k__Bacteria	p__unidentified_Bacteria	c__unidentified_Bacteria	o__unidentified_Bacteria	f__unidentified_Bacteria	g__unidentified_Bacteria
OTU_779	0	0	0	0	0	0	0.000638596	0.00381098	0.00208059	0	0	0	0	0	0	0.000144199	8.23995e-05	6.17996e-05	k__Bacteria	p__Verrucomicrobia	c__Verrucomicrobiae
OTU_780	0.000123599	8.23995e-05	6.17996e-05	0.000123599	2.05999e-05	0.000308998	2.05999e-05	0	0	0	2.05999e-05	4.11997e-05	0.000679796	0.000906394	0.000535597	0	2.05999e-05	0	k__Bacteria	p__Verrucomicrobia	c__Verrucomicrobiae	o__Opitutales	f__Opitutaceae	g__Diplosphaera
OTU_781	0	0	0	0	0	0	0.000659196	0.000205999	0.000885794	0	0	0	0	0	0	0.000102999	4.11997e-05	4.11997e-05	k__Bacteria	p__Actinobacteria	c__unidentified_Actinobacteria	o__Propionibacteriales	f__Nocardioidaceae	g__Kribbella
OTU_782	6.17996e-05	0	4.11997e-05	0	0	0	0.000329598	0.000102999	0.000226599	0	4.11997e-05	0	0	0	0	0.000597396	0.000370798	0.000720995	k__Bacteria	p__Fibrobacteres	c__Fibrobacteria	o__Fibrobacterales	f__Fibrobacteraceae	g__	s__
OTU_783	0	0	4.11997e-05	4.11997e-05	0	0	0.000432597	0.000144199	0.00144199	4.11997e-05	0	4.11997e-05	0	0	0	0.000329598	0.000329598	0.000473797	k__Bacteria	p__Spirochaetes	c__unidentified_Spirochaetes	o__unidentified_Spirochaetes	f__Leptospiraceae	g__Turneriella	s__
OTU_784	2.05999e-05	0	4.11997e-05	2.05999e-05	0	0	8.23995e-05	8.23995e-05	8.23995e-05	0	0.000226599	0.000123599	0	4.11997e-05	0	0.000453197	0.000432597	0.000535597	k__Bacteria	p__Proteobacteria	c__Alphaproteobacteria	o__Rhizobiales	f__unidentified_Rhizobiales	g__Nordella	s__
OTU_785	0.000144199	0.000123599	4.11997e-05	2.05999e-05	4.11997e-05	0	0	0	0	2.05999e-05	4.11997e-05	2.05999e-05	0.000411997	0.000267798	0.000308998	0	4.11997e-05	0	k__Bacteria	p__Proteobacteria	c__Gammaproteobacteria	o__unidentified_Gammaproteobacteria	f__Burkholderiaceae
OTU_786	0	0	0	0	0	0	0.000597396	0.000267798	0.00208059	0	0	0	0	0	0	0	4.11997e-05	0	k__Bacteria	p__unidentified_Bacteria	c__unidentified_Bacteria	o__unidentified_Bacteria	f__unidentified_Bacteria	g__unidentified_Bacteria
OTU_787	4.11997e-05	6.17996e-05	0	4.11997e-05	6.17996e-05	0	6.17996e-05	6.17996e-05	6.17996e-05	4.11997e-05	8.23995e-05	0.000267798	0	0	0	0.000411997	0.000123599	0.000988794	k__Bacteria	p__Proteobacteria	c__Alphaproteobacteria	o__unidentified_Alphaproteobacteria	f__unidentified_Alphaproteobacteria	g__Dongia	s__
OTU_788	0	0	6.17996e-05	0	0	0	0.00177159	0.000391397	0.000123599	0	0	0	0	0	0	2.05999e-05	4.11997e-05	6.17996e-05	k__Bacteria	p__Bacteroidetes	c__Bacteroidia	o__Cytophagales	f__Spirosomaceae	g__Runella	s__
OTU_789	0	0	0	0	0	0	0.000494397	0.000185399	0.00125659	0	0	0	0	0	0	0.000226599	0.000102999	8.23995e-05	k__Bacteria	p__Chloroflexi	c__Ktedonobacteria	o__Ktedonobacterales	f__unidentified_Ktedonobacterales	g__unidentified_Ktedonobacterales	s__Chloroflexi_bacterium_Ellin7237
OTU_790	0	0	2.05999e-05	0	0	0	2.05999e-05	0	0	0.000226599	2.05999e-05	0	0	2.05999e-05	0	6.17996e-05	0.000226599	0.00119479	k__Bacteria	p__unidentified_Bacteria	c__unidentified_Bacteria	o__unidentified_Bacteria	f__unidentified_Bacteria	g__unidentified_Bacteria	s__metal-contaminated_soil_clone_K20-27
OTU_791	4.11997e-05	0	0.000102999	4.11997e-05	0.000144199	0.000226599	0	0	0	0	0.000144199	0.000906394	0	4.11997e-05	0	0	0	0	k__Bacteria	p__Bacteroidetes	c__Bacteroidia	o__Bacteroidales	f__Rikenellaceae	g__Alistipes	s__Alistipes_sp_N15MGS-157
OTU_792	0	0	2.05999e-05	0	0	2.05999e-05	2.05999e-05	0	6.17996e-05	0.000391397	4.11997e-05	4.11997e-05	2.05999e-05	0	0	0.000350198	0.000288398	0.000659196	k__Bacteria	p__unidentified_Bacteria	c__unidentified_Bacteria	o__unidentified_Bacteria	f__unidentified_Bacteria	g__unidentified_Bacteria	s__soil_bacterium_WF55
OTU_793	0.000247198	0.000247198	6.17996e-05	0.000329598	0.000411997	0.000535597	0	0	0	8.23995e-05	6.17996e-05	8.23995e-05	0.000288398	0.000288398	0.000247198	0	0	0	k__Bacteria	p__Firmicutes	c__Clostridia	o__Clostridiales	f__Lachnospiraceae	g__unidentified_Lachnospiraceae
OTU_794	0.000102999	0.000144199	2.05999e-05	0	0.000102999	4.11997e-05	0	0	0	6.17996e-05	8.23995e-05	2.05999e-05	0.000679796	0.00100939	0.000597396	0	0	0	k__Bacteria	p__Firmicutes
OTU_795	8.23995e-05	4.11997e-05	0.000123599	0	4.11997e-05	2.05999e-05	0.000823995	0.000102999	0.000185399	0.000803395	0.000411997	0.000391397	0.000102999	8.23995e-05	0	0.000226599	0.000370798	0.000514997	k__Bacteria	p__Verrucomicrobia	c__Verrucomicrobiae	o__Chthoniobacterales	f__Chthoniobacteraceae	g__Chthoniobacter
OTU_796	0	0	0	0	0	0	0.000144199	0.000123599	0.000885794	0	0	0	0	0	0	0.000329598	0.000102999	0.000205999	k__Bacteria	p__Melainabacteria
OTU_797	0.000102999	6.17996e-05	0.000123599	0	0	0	0.00158619	2.05999e-05	0.000432597	2.05999e-05	0	4.11997e-05	0	0	0	6.17996e-05	6.17996e-05	6.17996e-05	k__Bacteria	p__Acidobacteria	c__unidentified_Acidobacteria	o__unidentified_Acidobacteria	f__unidentified_Acidobacteria	g__Blastocatella	s__
OTU_798	0	0	0	0	0	0	0.000144199	0.000720995	0.000741595	0	0	0	0	0	0	0.000720995	0.000226599	0.000247198	k__Bacteria	p__Proteobacteria	c__Alphaproteobacteria	o__Rhodospirillales
OTU_799	0	8.23995e-05	0.000144199	0	6.17996e-05	2.05999e-05	0.00105059	0.000144199	0.000308998	6.17996e-05	0	2.05999e-05	0	2.05999e-05	0	0	0	2.05999e-05	k__Bacteria	p__Bacteroidetes	c__Bacteroidia	o__Chitinophagales	f__Chitinophagaceae	g__Pseudoflavitalea
OTU_800	0	0	0	6.17996e-05	0	0	0	2.05999e-05	2.05999e-05	0.000391397	2.05999e-05	0.000102999	0	0	0	0.000123599	0.000494397	0.000556196	k__Bacteria	p__Bacteroidetes	c__Bacteroidia	o__Chitinophagales	f__Saprospiraceae
OTU_801	2.05999e-05	0	0	0	0	0	0.000576796	0.00626236	0.000597396	0	0.000102999	8.23995e-05	0	4.11997e-05	0	0.00302818	0.000865194	0.00109179	k__Bacteria	p__Proteobacteria	c__Gammaproteobacteria	o__unidentified_Gammaproteobacteria	f__Burkholderiaceae	g__unidentified_Burkholderiaceae
OTU_802	0.000102999	0.000267798	0.000267798	8.23995e-05	0.000144199	0.000123599	0	0	0	4.11997e-05	4.11997e-05	4.11997e-05	0.000288398	6.17996e-05	0.000267798	0	0	0	k__Bacteria	p__Firmicutes	c__Clostridia	o__Clostridiales	f__Ruminococcaceae
OTU_803	6.17996e-05	6.17996e-05	2.05999e-05	0.000370798	0.000164799	0.000391397	0	0	0	2.05999e-05	2.05999e-05	6.17996e-05	0.000267798	0.000226599	0.000350198	0	0	0	k__Bacteria	p__Bacteroidetes	c__Bacteroidia	o__Bacteroidales	f__unidentified_Bacteroidales	g__Candidatus_Symbiothrix	s__
OTU_804	0	0	0	0	2.05999e-05	0	0.000679796	0.000102999	0.00121539	0.000247198	2.05999e-05	4.11997e-05	0	0	0	0.000164799	0.000432597	0.000267798	k__Bacteria	p__unidentified_Bacteria	c__unidentified_Bacteria	o__unidentified_Bacteria	f__unidentified_Bacteria	g__unidentified_Bacteria
OTU_805	0	0	0	0	0	0	0.000411997	0.000720995	0.00131839	0	0	0	0	0	0	2.05999e-05	4.11997e-05	4.11997e-05	k__Bacteria	p__Proteobacteria	c__Gammaproteobacteria	o__unidentified_Gammaproteobacteria	f__unidentified_Gammaproteobacteria	g__Acidibacter	s__
OTU_806	0	0	0	0	0	0	0.000391397	0.000659196	0.00140079	0	0	0	0	0	0	0	0	0	k__Bacteria	p__Candidatus_Jorgensenbacteria	c__unidentified_Candidatus_Jorgensenbacteria	o__unidentified_Candidatus_Jorgensenbacteria	f__unidentified_Candidatus_Jorgensenbacteria	g__unidentified_Candidatus_Jorgensenbacteria	s__Candidatus_Adlerbacteria_bacterium_GW2011_GWC1_50_9
OTU_807	0.000164799	0.000123599	2.05999e-05	0.000102999	0.000185399	0.000144199	0	0	0	0	6.17996e-05	0	0.000164799	0.000329598	0.000205999	0	0	0	k__Bacteria	p__Firmicutes	c__Clostridia	o__Clostridiales	f__Lachnospiraceae	g__unidentified_Lachnospiraceae
OTU_808	0	0	0	0	4.11997e-05	2.05999e-05	0.000205999	8.23995e-05	0.000494397	2.05999e-05	0.000267798	0.000288398	0	0	0	0.000205999	0.000597396	0.00111239	k__Bacteria	p__Acidobacteria	c__unidentified_Acidobacteria	o__unidentified_Acidobacteria	f__unidentified_Acidobacteria	g__Stenotrophobacter	s__
OTU_809	0.000185399	0.000185399	0.000102999	0.000473797	0.000350198	0.000741595	0	0	0	0.000185399	8.23995e-05	8.23995e-05	0.000350198	0.000308998	0.000494397	0	0	0	k__Bacteria	p__Firmicutes	c__Clostridia	o__Clostridiales
OTU_810	0.000247198	0.000350198	0.000329598	2.05999e-05	0.000123599	4.11997e-05	0	0	0	0.000123599	0.000144199	0.000123599	6.17996e-05	4.11997e-05	4.11997e-05	0	0	0	k__Bacteria	p__Firmicutes	c__Clostridia	o__Clostridiales	f__Lachnospiraceae
OTU_811	2.05999e-05	0.000102999	0.000123599	8.23995e-05	6.17996e-05	2.05999e-05	0.000597396	0.000102999	0.000185399	6.17996e-05	0.000267798	0.000164799	6.17996e-05	0	0	0.000102999	0.000102999	0.000288398	k__Bacteria	p__Acidobacteria	c__unidentified_Acidobacteria	o__unidentified_Acidobacteria	f__unidentified_Acidobacteria	g__unidentified_Acidobacteria
OTU_812	2.05999e-05	0	6.17996e-05	0	4.11997e-05	2.05999e-05	0.000164799	0.000144199	8.23995e-05	0	4.11997e-05	8.23995e-05	0	4.11997e-05	0	0.00319298	0.000556196	0.00119479	k__Bacteria	p__Actinobacteria	c__Thermoleophilia	o__Solirubrobacterales	f__	g__	s__
OTU_813	8.23995e-05	0.000144199	0.000226599	0	2.05999e-05	0	0.00296638	0.00152439	0.00179219	0	4.11997e-05	4.11997e-05	6.17996e-05	6.17996e-05	4.11997e-05	0.0106089	0.00317238	0.00805455	k__Bacteria	p__Proteobacteria	c__Alphaproteobacteria	o__Sphingomonadales	f__Sphingomonadaceae	g__Sphingoaurantiacus	s__
OTU_814	0	0	0	0	0	0	0.000432597	8.23995e-05	0.000288398	0	0	2.05999e-05	0	0	0	0.000308998	0.000432597	0.000288398	k__Bacteria	p__Bacteroidetes	c__Bacteroidia	o__Chitinophagales	f__Chitinophagaceae	g__Ferruginibacter	s__
OTU_815	0.000144199	8.23995e-05	0	4.11997e-05	6.17996e-05	2.05999e-05	0	2.05999e-05	0	2.05999e-05	4.11997e-05	4.11997e-05	0.000411997	0.000597396	0.000659196	2.05999e-05	4.11997e-05	0	k__Bacteria	p__Proteobacteria	c__Gammaproteobacteria	o__unidentified_Gammaproteobacteria	f__Burkholderiaceae
OTU_816	0	0	0	0	0	0	0.000288398	0.000144199	0.00125659	0	0	0	0	0	0	0.000185399	0.000185399	0.000102999	k__Bacteria	p__Bacteroidetes	c__Bacteroidia	o__Chitinophagales	f__Chitinophagaceae	g__Heliimonas	s__
OTU_817	6.17996e-05	2.05999e-05	2.05999e-05	0.000185399	0.000123599	0.000247198	6.17996e-05	2.05999e-05	8.23995e-05	0	0.000102999	2.05999e-05	0.000205999	0.000144199	0.000453197	4.11997e-05	0.000411997	0	k__Bacteria	p__Bacteroidetes	c__Bacteroidia	o__Bacteroidales	f__unidentified_Bacteroidales	g__Proteiniphilum
OTU_818	0	0	0	0	0	0	0	8.23995e-05	2.05999e-05	0	0	0	0	0	0	0.00129779	0.000185399	0.000123599	k__Bacteria	p__Acidobacteria	c__unidentified_Acidobacteria	o__unidentified_Acidobacteria	f__unidentified_Acidobacteria	g__unidentified_Acidobacteria
OTU_819	0.000123599	0.000164799	6.17996e-05	6.17996e-05	0.000144199	6.17996e-05	0	0	0	0	2.05999e-05	2.05999e-05	0.000556196	0.000865194	0.000741595	0	0	0	k__Bacteria	p__Firmicutes	c__Clostridia	o__Clostridiales	f__Ruminococcaceae
OTU_820	0.000308998	0.000370798	0.000576796	4.11997e-05	0.000267798	0.000205999	0	0	0	2.05999e-05	8.23995e-05	8.23995e-05	6.17996e-05	8.23995e-05	2.05999e-05	0	0	0	k__Bacteria	p__Firmicutes	c__Clostridia	o__Clostridiales
OTU_821	0.000720995	0.000473797	0.000329598	0.000102999	0.000453197	6.17996e-05	0	0	0	2.05999e-05	6.17996e-05	8.23995e-05	0.00146259	0.00164799	0.00162739	0	0	0	k__Bacteria	p__Firmicutes	c__Clostridia	o__Clostridiales	f__Ruminococcaceae
OTU_822	0.000226599	0.000350198	0.000432597	6.17996e-05	2.05999e-05	2.05999e-05	0.00177159	0.000205999	0.000473797	2.05999e-05	0	4.11997e-05	0	0	0	0.000844595	0.000494397	0.000906394	k__Bacteria	p__Verrucomicrobia	c__Verrucomicrobiae	o__Chthoniobacterales	f__unidentified_Chthoniobacterales	g__Candidatus_Xiphinematobacter	s__
OTU_823	0.000350198	0.000288398	0.000247198	0.000453197	0.000350198	0.000391397	0	0	0	0.000144199	0.000123599	0.000288398	0.000576796	0.000494397	0.000617996	0	0	0	k__Bacteria	p__Firmicutes	c__Clostridia	o__Clostridiales	f__Lachnospiraceae
OTU_824	0	0	2.05999e-05	0.000597396	0.000185399	0.000432597	4.11997e-05	4.11997e-05	6.17996e-05	0	4.11997e-05	2.05999e-05	4.11997e-05	0	0	0	0	0	k__Bacteria
OTU_825	0.000123599	8.23995e-05	4.11997e-05	0	6.17996e-05	2.05999e-05	8.23995e-05	8.23995e-05	0.000102999	0.000308998	0.000123599	0.000226599	4.11997e-05	0	6.17996e-05	0.000267798	0.000226599	0.000638596	k__Bacteria	p__Proteobacteria
OTU_826	6.17996e-05	0	2.05999e-05	2.05999e-05	2.05999e-05	0	2.05999e-05	4.11997e-05	4.11997e-05	0.000803395	0.000453197	0.000432597	0	0	0	0.000123599	0.00210119	0.000700396	k__Bacteria	p__Bacteroidetes	c__Bacteroidia	o__Flavobacteriales	f__Flavobacteriaceae	g__Flavobacterium
OTU_827	4.11997e-05	0.000144199	6.17996e-05	8.23995e-05	6.17996e-05	2.05999e-05	0.000164799	2.05999e-05	0	4.11997e-05	0.000411997	0.000391397	8.23995e-05	2.05999e-05	0	0.000123599	0.000123599	0.000185399	k__Bacteria	p__Nitrospirae	c__Nitrospira	o__Nitrospirales	f__Nitrospiraceae
OTU_828	0.000968194	0.000514997	0.000988794	0.00119479	0.00135959	0.000247198	8.23995e-05	4.11997e-05	2.05999e-05	0.000865194	0.00127719	0.000350198	0.000164799	0.000411997	0.000144199	4.11997e-05	6.17996e-05	6.17996e-05	k__Bacteria	p__Firmicutes	c__Clostridia	o__Clostridiales	f__Lachnospiraceae
OTU_829	0.000102999	0.000102999	8.23995e-05	8.23995e-05	6.17996e-05	0.000102999	0	0	0	0	4.11997e-05	2.05999e-05	0.000205999	0.000350198	0.000370798	0	0	0	k__Bacteria	p__Firmicutes	c__Clostridia	o__Clostridiales	f__Ruminococcaceae
OTU_830	0.000288398	0.000267798	0.000411997	4.11997e-05	0.000185399	8.23995e-05	0.00142139	0.000411997	0.000617996	8.23995e-05	0.000494397	0.000576796	0.000226599	8.23995e-05	0.000164799	0.000947594	0.000308998	0.00127719	k__Bacteria	p__Proteobacteria	c__Alphaproteobacteria	o__Rhizobiales	f__unidentified_Rhizobiales	g__Kaistia	s__
OTU_831	0.000247198	0.000288398	0.000123599	0.000267798	0.000329598	0.000494397	0	2.05999e-05	0	0	6.17996e-05	0.000123599	0.000556196	0.000803395	0.000453197	0	0	0	k__Bacteria	p__Firmicutes	c__Clostridia	o__Clostridiales	f__Ruminococcaceae	g__	s__
OTU_832	0	0	0	2.05999e-05	6.17996e-05	0	0	2.05999e-05	0	0.000267798	0.000308998	0.000308998	4.11997e-05	0	0	8.23995e-05	0.000123599	0.000473797	k__Bacteria	p__Verrucomicrobia	c__Verrucomicrobiae	o__Chthoniobacterales	f__Chthoniobacteraceae	g__Chthoniobacter	s__
OTU_833	2.05999e-05	0	4.11997e-05	0	0	0	4.11997e-05	2.05999e-05	0	0.000432597	4.11997e-05	2.05999e-05	2.05999e-05	0	0	0.000123599	0.000267798	0.000823995	k__Bacteria
OTU_834	0.000185399	0.000164799	0.000123599	0.000144199	0.000102999	8.23995e-05	0.000865194	0.000288398	0.000164799	0.000123599	0.000823995	0.000597396	0.000102999	2.05999e-05	0	0.000453197	0.000267798	0.000226599	k__Bacteria	p__Proteobacteria	c__Alphaproteobacteria	o__Caulobacterales	f__Caulobacteraceae	g__Brevundimonas
OTU_835	0	0	0	0	0	0	0.000535597	0.000473797	0.000968194	0	0	0	0	0	0	0	0	4.11997e-05	k__Bacteria	p__Bacteroidetes	c__Bacteroidia	o__Cytophagales	f__Cytophagaceae	g__Cytophaga	s__
OTU_836	6.17996e-05	0.000247198	0.000267798	4.11997e-05	6.17996e-05	0	0.00214239	0.000803395	0.00191579	2.05999e-05	0.000185399	0.000370798	2.05999e-05	0	0	0.000968194	0.000803395	0.000947594	k__Bacteria	p__Proteobacteria	c__Gammaproteobacteria	o__unidentified_Gammaproteobacteria	f__Burkholderiaceae
OTU_837	0.000123599	0.000164799	0	4.11997e-05	4.11997e-05	4.11997e-05	0	0	0	0	2.05999e-05	2.05999e-05	0.000411997	0.000535597	0.000308998	0	0	0	k__Bacteria	p__Firmicutes	c__Clostridia	o__Clostridiales	f__Peptococcaceae	g__	s__
OTU_838	4.11997e-05	2.05999e-05	0.000102999	2.05999e-05	0	0	0.000123599	0.000288398	0.00160679	0	4.11997e-05	0	0	0	0	0.000308998	0.000102999	0.000185399	k__Bacteria	p__Proteobacteria	c__Gammaproteobacteria	o__Oceanospirillales	f__	g__	s__
OTU_839	6.17996e-05	0.000144199	2.05999e-05	6.17996e-05	4.11997e-05	4.11997e-05	0	0	0	4.11997e-05	4.11997e-05	4.11997e-05	0.000267798	0.000329598	0.000329598	0	0	0	k__Bacteria	p__Firmicutes
OTU_840	0	0	0	0	0	0	0.000205999	0.000329598	0.000391397	0	0	0	0	0	0	0.000391397	0.000473797	0.000391397	k__Bacteria	p__Proteobacteria	c__Alphaproteobacteria	o__Caulobacterales	f__Parvularculaceae
OTU_841	0.000205999	0.000102999	4.11997e-05	4.11997e-05	0.000102999	6.17996e-05	0	0	2.05999e-05	0	4.11997e-05	0	0.000576796	0.00115359	0.000823995	0	0	0	k__Bacteria	p__Proteobacteria	c__Deltaproteobacteria	o__Desulfovibrionales	f__Desulfovibrionaceae	g__Desulfovibrio
OTU_842	0	0	0	2.05999e-05	0	0	0.00129779	0.00337838	0.00102999	0	0	0	0	0	0	0.00146259	0.000247198	0.000865194	k__Bacteria	p__Proteobacteria	c__Gammaproteobacteria	o__unidentified_Gammaproteobacteria	f__Burkholderiaceae	g__unidentified_Burkholderiaceae
OTU_843	4.11997e-05	0	0	2.05999e-05	0	0	0.000308998	0.000288398	0.00121539	0	0	4.11997e-05	2.05999e-05	0	2.05999e-05	0.00115359	0.00150379	0.00123599	k__Bacteria	p__Acidobacteria	c__Acidobacteriia	o__Solibacterales	f__unidentified_Solibacterales	g__Candidatus_Solibacter	s__
OTU_844	6.17996e-05	0	6.17996e-05	0	0	4.11997e-05	8.23995e-05	2.05999e-05	2.05999e-05	0.000329598	0	0.000102999	0	0	2.05999e-05	6.17996e-05	0.000494397	0.000370798	k__Bacteria
OTU_845	0.00183339	0.00152439	0.000576796	0.00731295	0.00630356	0.00832235	0	2.05999e-05	4.11997e-05	0.000679796	0.000968194	0.000762195	0.0103205	0.0140491	0.0165005	0	0.000370798	2.05999e-05	k__Bacteria	p__Bacteroidetes	c__Bacteroidia	o__Bacteroidales	f__unidentified_Bacteroidales	g__Proteiniphilum	s__
OTU_846	0.00140079	0.00173039	0.00162739	0.000247198	0.000906394	0.000123599	0	8.23995e-05	2.05999e-05	0.000164799	0.000226599	0.000288398	0.00144199	0.00193639	0.00208059	0.000144199	0.000123599	8.23995e-05	k__Bacteria	p__Firmicutes	c__Clostridia	o__Clostridiales	f__Ruminococcaceae
OTU_847	0.000226599	0.000226599	0.000144199	0.000164799	0.000102999	6.17996e-05	0	2.05999e-05	0	6.17996e-05	0	4.11997e-05	0.000308998	0.000679796	0.000720995	0	4.11997e-05	0	k__Bacteria	p__Firmicutes	c__Clostridia	o__Clostridiales	f__Ruminococcaceae	g__Candidatus_Soleaferrea	s__
OTU_848	0.000185399	0.000247198	0.000205999	8.23995e-05	0.000123599	2.05999e-05	0	0	0	0.000123599	0.000164799	0.000164799	8.23995e-05	2.05999e-05	6.17996e-05	0	0	0	k__Bacteria	p__Firmicutes	c__Clostridia	o__Clostridiales	f__Lachnospiraceae
OTU_849	0.000164799	0.000144199	2.05999e-05	0.000164799	0.000226599	0.000247198	2.05999e-05	0	0	2.05999e-05	4.11997e-05	4.11997e-05	0.000514997	0.000535597	0.000494397	0	0	0	k__Bacteria	p__Firmicutes	c__Clostridia	o__Clostridiales	f__Lachnospiraceae
OTU_850	0	0	0	0	0	0	6.17996e-05	2.05999e-05	0.000185399	0	0	0	0	0	0	0.000844595	0.000267798	0.000185399	k__Bacteria	p__Proteobacteria	c__Alphaproteobacteria	o__Rhizobiales	f__Beijerinckiaceae
OTU_851	0.000102999	0.000350198	0.000205999	0.000185399	0.000164799	4.11997e-05	0	2.05999e-05	0	2.05999e-05	0.000144199	6.17996e-05	0.000102999	8.23995e-05	0.000123599	0	0	0	k__Bacteria	p__Firmicutes	c__Clostridia	o__Clostridiales	f__Lachnospiraceae
OTU_852	0.000123599	0.000144199	0	6.17996e-05	2.05999e-05	6.17996e-05	0	0	0	4.11997e-05	2.05999e-05	0	0.000411997	0.000535597	0.000473797	0	0	0	k__Bacteria
OTU_853	6.17996e-05	0.000144199	8.23995e-05	4.11997e-05	0.000102999	2.05999e-05	0.000350198	0.000226599	0.000329598	0.000391397	0.000514997	0.000329598	4.11997e-05	2.05999e-05	0	0.000638596	0.000473797	0.00146259	k__Bacteria	p__Proteobacteria	c__Gammaproteobacteria	o__Pseudomonadales	f__Pseudomonadaceae	g__Pseudomonas
OTU_854	0.000123599	0.000144199	0	0	0.000144199	0	0	0	0	4.11997e-05	2.05999e-05	2.05999e-05	0.000432597	0.000350198	0.000576796	0	0	0	k__Bacteria	p__Firmicutes	c__Clostridia	o__Clostridiales	f__Ruminococcaceae
OTU_855	2.05999e-05	6.17996e-05	4.11997e-05	8.23995e-05	0.000102999	0.000102999	0	0	0	0	0.000267798	0.000514997	8.23995e-05	4.11997e-05	2.05999e-05	0	0	0	k__Bacteria	p__Bacteroidetes	c__Bacteroidia	o__Bacteroidales	f__Rikenellaceae	g__Alistipes	s__Alistipes_obesi
OTU_856	0.000123599	0.000164799	6.17996e-05	0.000247198	0.000164799	0.000102999	0	0	0	2.05999e-05	4.11997e-05	4.11997e-05	0.000453197	0.000514997	0.000350198	0	0	0	k__Bacteria	p__Firmicutes	c__Clostridia	o__Clostridiales	f__Lachnospiraceae
OTU_857	6.17996e-05	8.23995e-05	0	0.000102999	0.000659196	0.000102999	0	0	0	6.17996e-05	4.11997e-05	4.11997e-05	0.000123599	0.000144199	0.000185399	0	0	4.11997e-05	k__Bacteria	p__Firmicutes	c__Clostridia	o__Clostridiales
OTU_858	0.000350198	0.000432597	0.000370798	0.000185399	4.11997e-05	0.000226599	0	0	4.11997e-05	2.05999e-05	2.05999e-05	2.05999e-05	0	0	2.05999e-05	0	0	0	k__Bacteria	p__Cyanobacteria
OTU_859	0	0	0	2.05999e-05	0	0	8.23995e-05	0.000102999	0.000102999	0	0	4.11997e-05	0	0	0	0.000308998	0.000803395	0.00109179	k__Bacteria	p__Proteobacteria	c__Alphaproteobacteria	o__unidentified_Alphaproteobacteria	f__unidentified_Alphaproteobacteria	g__Azospirillum	s__
OTU_860	0.000123599	0.000247198	0.000164799	6.17996e-05	0	4.11997e-05	0.00257498	0.000411997	0.000576796	2.05999e-05	2.05999e-05	0	8.23995e-05	0	0	0	0	0	k__Bacteria	p__unidentified_Bacteria	c__unidentified_Bacteria	o__unidentified_Bacteria	f__unidentified_Bacteria	g__unidentified_Bacteria
OTU_861	0.000453197	0.000350198	0.000350198	0.000370798	0.000432597	0.000288398	2.05999e-05	0	2.05999e-05	0.000123599	8.23995e-05	0.000123599	0.000720995	0.000762195	0.000823995	2.05999e-05	0	0	k__Bacteria	p__Firmicutes	c__Clostridia	o__Clostridiales	f__Lachnospiraceae
OTU_862	0.000844595	0.00117419	0.000659196	0.000926994	0.000926994	0.000865194	4.11997e-05	2.05999e-05	2.05999e-05	0.000144199	0.000226599	0.000226599	0.00107119	0.000782795	0.000720995	4.11997e-05	2.05999e-05	4.11997e-05	k__Bacteria	p__Firmicutes	c__Clostridia	o__Clostridiales	f__Ruminococcaceae
OTU_863	0	0	0	0	0	0	0	0	2.05999e-05	8.23995e-05	4.11997e-05	6.17996e-05	6.17996e-05	0	0	0.000205999	0.000288398	0.000494397	k__Bacteria
OTU_864	6.17996e-05	0	0	0	2.05999e-05	0	6.17996e-05	0.000164799	0.000123599	0	0	4.11997e-05	0	0	0	0.000267798	0.000185399	0.00133899	k__Bacteria	p__Proteobacteria	c__Alphaproteobacteria	o__Rhodobacterales	f__Rhodobacteraceae
OTU_865	6.17996e-05	4.11997e-05	0	0	2.05999e-05	4.11997e-05	2.05999e-05	2.05999e-05	2.05999e-05	0	2.05999e-05	2.05999e-05	0.000453197	0.000556196	0.000473797	2.05999e-05	0	0	k__Bacteria	p__Bacteroidetes	c__Bacteroidia	o__Bacteroidales	f__Rikenellaceae	g__Alistipes
OTU_866	4.11997e-05	6.17996e-05	2.05999e-05	0	0	4.11997e-05	0.000453197	0.000453197	0.00129779	0	0.000102999	0.000164799	0	0	0	0.000638596	0.000370798	0.000762195	k__Bacteria	p__Proteobacteria	c__Gammaproteobacteria	o__unidentified_Gammaproteobacteria	f__Nitrosomonadaceae
OTU_867	0.000247198	0.000329598	0.000267798	2.05999e-05	0.000205999	0.000102999	0	0	0	6.17996e-05	0.000102999	0.000102999	0.000185399	6.17996e-05	0.000102999	0	2.05999e-05	0	k__Bacteria	p__Firmicutes	c__Clostridia	o__Clostridiales	f__unidentified_Clostridiales
OTU_868	0.000102999	0.000123599	4.11997e-05	2.05999e-05	8.23995e-05	2.05999e-05	8.23995e-05	4.11997e-05	8.23995e-05	4.11997e-05	0.000823995	0.000803395	0.000102999	0	0	0.000267798	0.000288398	0.000803395	k__Bacteria	p__Acidobacteria
OTU_869	0	0	0	0	0	0	0.000226599	0.000123599	0.00173039	0	0	0	0	0	0	0.000185399	8.23995e-05	6.17996e-05	k__Bacteria	p__Spirochaetes	c__Spirochaetia	o__Spirochaetales	f__Spirochaetaceae	g__unidentified_Spirochaetaceae
OTU_870	0.000329598	0.000226599	0.000102999	8.23995e-05	0.000514997	6.17996e-05	0	0	0	0.000102999	6.17996e-05	4.11997e-05	0.00144199	0.00199819	0.00175099	0	0	0	k__Bacteria	p__Firmicutes	c__Clostridia	o__Clostridiales
OTU_871	2.05999e-05	4.11997e-05	6.17996e-05	2.05999e-05	4.11997e-05	0	0.000906394	0.000885794	0.000597396	6.17996e-05	0.000102999	6.17996e-05	2.05999e-05	0	0	0.00113299	0.00102999	0.00113299	k__Bacteria	p__Proteobacteria	c__Alphaproteobacteria	o__Sphingomonadales	f__Sphingomonadaceae
OTU_872	0	0	0	0	0	0	0.000782795	8.23995e-05	0.000535597	0	0	0	0	0	0	0.000102999	2.05999e-05	4.11997e-05	k__Bacteria	p__Proteobacteria	c__Gammaproteobacteria	o__Xanthomonadales	f__Xanthomonadaceae	g__Pseudoxanthomonas
OTU_873	6.17996e-05	0.000247198	0.000205999	4.11997e-05	6.17996e-05	6.17996e-05	0.00175099	0.000205999	0.000123599	0.000123599	0.000102999	0.000144199	8.23995e-05	0	0	0.000205999	0.000453197	0.000185399	k__Bacteria	p__Actinobacteria	c__unidentified_Actinobacteria	o__Micrococcales	f__Microbacteriaceae	g__Agromyces	s__Agromyces_ulmi
OTU_874	0.000494397	0.000391397	0.000535597	0.000205999	0.000185399	8.23995e-05	0	0	0	0.000123599	8.23995e-05	4.11997e-05	0.000205999	2.05999e-05	2.05999e-05	0	0	0	k__Bacteria	p__Firmicutes	c__Clostridia	o__Clostridiales	f__Lachnospiraceae
OTU_875	4.11997e-05	6.17996e-05	0	2.05999e-05	6.17996e-05	0	0.000308998	0.000391397	0.000370798	2.05999e-05	6.17996e-05	0.000144199	0	0	0	0.00463497	0.00292518	0.00212179	k__Bacteria	p__Proteobacteria	c__Alphaproteobacteria	o__Sphingomonadales	f__Sphingomonadaceae	g__Sphingomonas
OTU_876	0.000144199	8.23995e-05	2.05999e-05	0.000102999	0.000267798	0.000102999	0	0	0	0	6.17996e-05	4.11997e-05	0.000123599	0.000329598	0.000494397	0	0	0	k__Bacteria	p__Firmicutes	c__Clostridia	o__Clostridiales
OTU_877	0.000288398	0.000205999	0.000144199	2.05999e-05	0.000247198	6.17996e-05	0	0	0	8.23995e-05	4.11997e-05	4.11997e-05	0.00119479	0.00123599	0.00152439	0	0	0	k__Bacteria	p__Firmicutes	c__Clostridia	o__Clostridiales
OTU_878	0	0	0	0	0.000762195	0	0	0	0	0	0.000102999	0	0.000391397	0	0	0	0	0	k__Bacteria	p__Actinobacteria	c__Coriobacteriia	o__Coriobacteriales	f__	g__	s__
OTU_879	0.000144199	6.17996e-05	0	6.17996e-05	0	4.11997e-05	0	0	0	2.05999e-05	6.17996e-05	2.05999e-05	0.000453197	0.000473797	0.000556196	0	0	0	k__Bacteria	p__Firmicutes	c__Clostridia	o__Clostridiales
OTU_880	0	0	0	0	0	0	0	0.000102999	0.000123599	0	0	0	0	0	0	0.000659196	0.000700396	0.000164799	k__Bacteria	p__Proteobacteria	c__Gammaproteobacteria	o__unidentified_Gammaproteobacteria	f__Burkholderiaceae	g__Limnobacter	s__
OTU_881	0.000144199	0.000144199	6.17996e-05	0.000267798	0.000308998	0.000370798	0	0	0	0	0	4.11997e-05	0.000144199	0.000473797	0.000411997	0	0	0	k__Bacteria
OTU_882	0.000514997	0.000473797	0.00177159	0.00152439	0.00263678	0.000164799	0	0	2.05999e-05	0.00148319	0.00179219	0.000288398	0.000659196	0.000597396	0.000432597	0	0	0	k__Bacteria	p__Bacteroidetes	c__Bacteroidia	o__Bacteroidales	f__Bacteroidaceae	g__Bacteroides	s__Bacteroides_ovatus
OTU_883	0.000102999	8.23995e-05	0	0.000288398	0.000247198	0.000329598	0	0	0	0	0	4.11997e-05	0.000144199	0.000164799	0.000205999	0	0	0	k__Bacteria	p__Firmicutes	c__Clostridia	o__Clostridiales	f__Ruminococcaceae
OTU_884	6.17996e-05	4.11997e-05	4.11997e-05	4.11997e-05	2.05999e-05	0	0.000617996	0.000329598	0.000164799	4.11997e-05	0	4.11997e-05	4.11997e-05	4.11997e-05	0	0.000370798	0.000370798	0.000185399	k__Bacteria	p__Actinobacteria	c__unidentified_Actinobacteria	o__Propionibacteriales	f__Nocardioidaceae	g__Nocardioides
OTU_885	4.11997e-05	8.23995e-05	4.11997e-05	0	0.000288398	2.05999e-05	0	0	2.05999e-05	0	0	2.05999e-05	0.000308998	0.000782795	0.000370798	0	0	0	k__Bacteria	p__Melainabacteria	c__	o__	f__	g__	s__
OTU_886	0.000226599	0.000185399	0.000144199	2.05999e-05	2.05999e-05	0	0.00360498	0.000885794	0.00164799	6.17996e-05	0.000102999	0.000185399	0	2.05999e-05	4.11997e-05	0.00102999	0.00113299	0.00102999	k__Bacteria	p__Proteobacteria	c__Gammaproteobacteria	o__unidentified_Gammaproteobacteria	f__Burkholderiaceae	g__Hydrogenophaga
OTU_887	6.17996e-05	0	4.11997e-05	0.000288398	0.000247198	0.000370798	0	0	0	6.17996e-05	4.11997e-05	0.000102999	0.000205999	0.000102999	8.23995e-05	0	4.11997e-05	0	k__Bacteria	p__Proteobacteria	c__Gammaproteobacteria	o__unidentified_Gammaproteobacteria	f__Rhodocyclaceae	g__Propionivibrio	s__
OTU_888	0	0	0	0	0	0	0.000329598	0.00121539	0.000370798	0	0	0	0	0	0	0	0	0	k__Bacteria	p__unidentified_Bacteria	c__unidentified_Bacteria	o__unidentified_Bacteria	f__unidentified_Bacteria	g__unidentified_Bacteria
OTU_889	2.05999e-05	0.000123599	0.000164799	8.23995e-05	0.000164799	0	0	0	0	0.000453197	4.11997e-05	0.000123599	0.000164799	0.000102999	0.000164799	0	0	0	k__Bacteria	p__Actinobacteria	c__Coriobacteriia	o__Coriobacteriales	f__Eggerthellaceae	g__Eggerthella	s__
OTU_890	0.000123599	4.11997e-05	2.05999e-05	4.11997e-05	2.05999e-05	2.05999e-05	0	0	0	0	4.11997e-05	4.11997e-05	0.000164799	0.000391397	0.000267798	0	0	0	k__Bacteria	p__Firmicutes	c__Clostridia	o__Clostridiales	f__Ruminococcaceae
OTU_891	6.17996e-05	0.000123599	0.000102999	4.11997e-05	6.17996e-05	6.17996e-05	0	0	0	8.23995e-05	8.23995e-05	2.05999e-05	0.000432597	0.000247198	0.000288398	0	0	0	k__Bacteria	p__Firmicutes	c__Clostridia	o__Clostridiales	f__Lachnospiraceae
OTU_892	0.000144199	8.23995e-05	0.000226599	0.000102999	0.000123599	4.11997e-05	0	0	0	6.17996e-05	4.11997e-05	0.000123599	0.000164799	0.000247198	0.000102999	0	0	0	k__Bacteria	p__Firmicutes	c__Clostridia	o__Clostridiales	f__Lachnospiraceae
OTU_893	0.000102999	8.23995e-05	0.000144199	0.000205999	0.000185399	0.000205999	0	0	0	4.11997e-05	4.11997e-05	2.05999e-05	0.000226599	0.000226599	0.000288398	0	0	0	k__Bacteria	p__Tenericutes	c__Mollicutes	o__Acholeplasmatales	f__Acholeplasmataceae	g__Acholeplasma
OTU_894	0	0.000123599	0.000144199	0.000102999	2.05999e-05	8.23995e-05	0.000164799	2.05999e-05	4.11997e-05	6.17996e-05	0.000329598	0.000247198	4.11997e-05	2.05999e-05	6.17996e-05	2.05999e-05	0.000741595	8.23995e-05	k__Bacteria	p__Proteobacteria	c__Gammaproteobacteria	o__unidentified_Gammaproteobacteria	f__Burkholderiaceae
OTU_895	0	2.05999e-05	0	0	0	0	0.000535597	0	0	0	0	4.11997e-05	0	0	0	8.23995e-05	0.000370798	0.000123599	k__Bacteria	p__Firmicutes	c__Clostridia	o__Clostridiales	f__Lachnospiraceae	g__	s__
OTU_896	0	0	0	0	0	0	0.000205999	0.000102999	0.000102999	0	0	0	0	0	0	0.00158619	0.000185399	0.000144199	k__Bacteria	p__Proteobacteria	c__Deltaproteobacteria	o__Bdellovibrionales	f__Bdellovibrionaceae	g__Bdellovibrio	s__
OTU_897	8.23995e-05	0.000144199	0.000102999	2.05999e-05	6.17996e-05	2.05999e-05	0.000473797	6.17996e-05	0.000308998	8.23995e-05	0	0	0	0	0	0.000144199	0.000308998	0.000288398	k__Bacteria
OTU_898	0	0	0	0	0	0	0	0	0	0	0	6.17996e-05	0	0	0	0.000411997	0.000638596	0.000288398	k__Bacteria	p__Bacteroidetes	c__Bacteroidia	o__Bacteroidales	f__Rikenellaceae	g__	s__
OTU_899	8.23995e-05	0.000144199	6.17996e-05	4.11997e-05	0.000102999	6.17996e-05	0	0	0	4.11997e-05	4.11997e-05	4.11997e-05	0.000370798	0.000494397	0.000823995	0	0	0	k__Bacteria
OTU_900	0.000144199	8.23995e-05	0	2.05999e-05	0.000144199	2.05999e-05	0	0	0	2.05999e-05	4.11997e-05	2.05999e-05	0.000350198	0.000329598	0.000514997	2.05999e-05	0	0	k__Bacteria	p__Firmicutes	c__Clostridia	o__Clostridiales
OTU_901	4.11997e-05	4.11997e-05	0.000267798	6.17996e-05	2.05999e-05	2.05999e-05	0.000823995	0.000123599	0.000205999	2.05999e-05	0	2.05999e-05	0	0	0	0	0	0	k__Bacteria
OTU_902	0	0	0	0	0	0	6.17996e-05	0	4.11997e-05	0	0	0	0	0	0	0.00109179	0.000102999	0.000164799	k__Bacteria	p__Acidobacteria	c__Acidobacteriia	o__Acidobacteriales	f__unidentified_Acidobacteriales	g__unidentified_Acidobacteriales	s__bacterium_Ellin326
OTU_903	0.000185399	0.000123599	6.17996e-05	6.17996e-05	0.000123599	6.17996e-05	0	0	0	6.17996e-05	4.11997e-05	4.11997e-05	0.000288398	0.000370798	0.000226599	0	0	0	k__Bacteria	p__Firmicutes	c__Clostridia	o__Clostridiales
OTU_904	0.000123599	0.000123599	2.05999e-05	4.11997e-05	0.000411997	4.11997e-05	0	0	0	0	0.000164799	2.05999e-05	0.000288398	0.000535597	0.000597396	2.05999e-05	0.000123599	2.05999e-05	k__Bacteria	p__Firmicutes	c__Clostridia	o__Clostridiales	f__Ruminococcaceae	g__	s__
OTU_905	0	0	0	0	0	0	0	0	0	0	0	0	0	0	0	0.000535597	6.17996e-05	0.000473797	k__Bacteria	p__unidentified_Bacteria	c__unidentified_Bacteria	o__Campylobacterales
OTU_906	4.11997e-05	0	6.17996e-05	2.05999e-05	0.000144199	0	0	0	0	0	6.17996e-05	0.000617996	0.000102999	6.17996e-05	0	0.000144199	0.000185399	0.000102999	k__Bacteria	p__Firmicutes	c__Clostridia	o__Clostridiales	f__Christensenellaceae
OTU_907	0	0	0	0	0	0	0.000329598	0.000308998	0.000247198	0	0	0	0	0	0	0.000494397	0.000514997	0.000514997	k__Bacteria	p__Proteobacteria	c__Gammaproteobacteria	o__Cellvibrionales	f__Halieaceae	g__Halioglobus	s__
OTU_908	0	0	0	0	0	0	4.11997e-05	2.05999e-05	2.05999e-05	0	2.05999e-05	2.05999e-05	0	0	0	0.000247198	0.000226599	0.000720995	k__Bacteria	p__Acidobacteria	c__Acidobacteriia	o__Solibacterales	f__unidentified_Solibacterales	g__Bryobacter	s__
OTU_909	4.11997e-05	2.05999e-05	2.05999e-05	0	4.11997e-05	2.05999e-05	4.11997e-05	2.05999e-05	8.23995e-05	0	8.23995e-05	6.17996e-05	4.11997e-05	0	0	0.000102999	0.000391397	0.000267798	k__Bacteria	p__Actinobacteria	c__unidentified_Actinobacteria	o__Micromonosporales	f__Micromonosporaceae	g__Dactylosporangium	s__
OTU_910	0	0	0	2.05999e-05	4.11997e-05	0	0.00127719	0.000267798	0.00286338	4.11997e-05	0	8.23995e-05	0	0	0	0.000391397	0.000205999	0.000185399	k__Bacteria	p__Chloroflexi	c__Ktedonobacteria	o__	f__	g__	s__
OTU_911	8.23995e-05	0	6.17996e-05	0.000247198	8.23995e-05	0	0	0	0	4.11997e-05	4.11997e-05	0	0.000350198	4.11997e-05	0	0	2.05999e-05	2.05999e-05	k__Bacteria	p__Firmicutes	c__Clostridia	o__Clostridiales	f__Lachnospiraceae	g__unidentified_Lachnospiraceae
OTU_912	0	4.11997e-05	6.17996e-05	2.05999e-05	4.11997e-05	2.05999e-05	0.000700396	0.000411997	0.00117419	6.17996e-05	2.05999e-05	4.11997e-05	2.05999e-05	0	0	0.000535597	0.000535597	0.000453197	k__Bacteria	p__Actinobacteria	c__unidentified_Actinobacteria	o__Corynebacteriales	f__Mycobacteriaceae	g__Mycobacterium
OTU_913	2.05999e-05	4.11997e-05	2.05999e-05	0	0	0	0.000102999	0.000350198	0.000370798	0	6.17996e-05	0.000164799	4.11997e-05	0	0	0.00164799	0.000432597	0.000514997	k__Bacteria	p__Proteobacteria	c__Alphaproteobacteria	o__unidentified_Alphaproteobacteria	f__unidentified_Alphaproteobacteria	g__Dongia
OTU_914	0.000123599	6.17996e-05	0	0.000102999	0.000144199	8.23995e-05	0	0	0	4.11997e-05	8.23995e-05	4.11997e-05	0.000226599	0.000267798	0.000267798	0	0	0	k__Bacteria	p__Firmicutes	c__Clostridia	o__Clostridiales
OTU_915	0	0	0	0	0	0	0.000329598	4.11997e-05	0.00123599	0	0	0	0	0	0	0.000144199	0.000102999	0.000226599	k__Bacteria	p__Proteobacteria	c__Deltaproteobacteria	o__Myxococcales	f__Phaselicystidaceae	g__Phaselicystis	s__
OTU_916	8.23995e-05	4.11997e-05	2.05999e-05	0.000205999	0.000102999	0.000144199	0	0	0	0	4.11997e-05	2.05999e-05	0.000226599	4.11997e-05	0.000185399	0	0	0	k__Bacteria	p__Firmicutes	c__Clostridia	o__Clostridiales	f__Ruminococcaceae
OTU_917	4.11997e-05	0	0	0	0	0	0	8.23995e-05	0	0	8.23995e-05	4.11997e-05	4.11997e-05	0	0	8.23995e-05	0.000226599	0.000556196	k__Bacteria	p__Bacteroidetes	c__Bacteroidia	o__Cytophagales	f__Microscillaceae	g__Chryseolinea	s__
OTU_918	6.17996e-05	2.05999e-05	2.05999e-05	4.11997e-05	6.17996e-05	0	0	0	0	0.000205999	0.000473797	0.000205999	4.11997e-05	4.11997e-05	0	2.05999e-05	0	2.05999e-05	k__Bacteria	p__Proteobacteria	c__Gammaproteobacteria	o__Enterobacteriales	f__Enterobacteriaceae	g__Providencia	s__Providencia_vermicola
OTU_919	0	0	0	0	0	0	0	0	4.11997e-05	0	0	0	0	0	0	0	0.00111239	2.05999e-05	k__Bacteria	p__Proteobacteria	c__Alphaproteobacteria	o__Rhodospirillales	f__unidentified_Rhodospirillales
OTU_920	0	2.05999e-05	0	4.11997e-05	2.05999e-05	0	0.000226599	0.000123599	0.000514997	0.000123599	4.11997e-05	6.17996e-05	0	0	0	0.000308998	0.000164799	0.000144199	k__Bacteria	p__Armatimonadetes	c__Fimbriimonadia	o__Fimbriimonadales	f__Fimbriimonadaceae	g__	s__
OTU_921	0	0	0	0	0	0	0.000411997	0.000720995	0.000823995	0	0	0	0	0	0	0.000762195	0.000247198	0.000226599	k__Bacteria	p__Proteobacteria	c__Alphaproteobacteria	o__unidentified_Alphaproteobacteria	f__Acetobacteraceae
OTU_922	0	0	0	0	0	0	0.000185399	0.000762195	0.000473797	0	0	0	0	0	0	8.23995e-05	4.11997e-05	2.05999e-05	k__Bacteria	p__Proteobacteria	c__Alphaproteobacteria
OTU_923	0.000638596	0.000906394	0.000535597	0.00144199	0.00102999	0.00162739	0	2.05999e-05	4.11997e-05	0.000267798	0.000494397	0.000411997	0.00119479	0.00102999	0.000844595	2.05999e-05	0	0	k__Bacteria	p__Firmicutes	c__Clostridia	o__Clostridiales	f__Defluviitaleaceae
OTU_924	0.000123599	6.17996e-05	6.17996e-05	0.000350198	0.000267798	0.000370798	0	0	0	2.05999e-05	8.23995e-05	0.000102999	0.000226599	0.000205999	0.000308998	0	0	0	k__Bacteria	p__Firmicutes	c__Erysipelotrichia	o__Erysipelotrichales	f__Erysipelotrichaceae
OTU_925	0.000144199	0.000391397	0.000308998	0.000144199	0.000102999	0.000102999	0	8.23995e-05	0	0.000494397	0.000205999	0.000205999	6.17996e-05	0	2.05999e-05	0	0	0	k__Bacteria	p__Firmicutes	c__Erysipelotrichia	o__Erysipelotrichales	f__Erysipelotrichaceae
OTU_926	0.000514997	0.000473797	0.000597396	0.000123599	0.000350198	0.000329598	0	0	0	0.000185399	0.000164799	8.23995e-05	0.000659196	0.000576796	0.000741595	0	0	0	k__Bacteria	p__Firmicutes	c__Clostridia	o__Clostridiales	f__Ruminococcaceae
OTU_927	0.000144199	6.17996e-05	0	4.11997e-05	0.000123599	2.05999e-05	0	0	0	2.05999e-05	2.05999e-05	0	0.000350198	0.000288398	0.000535597	0	0	0	k__Bacteria	p__Firmicutes	c__Clostridia	o__Clostridiales	f__Christensenellaceae
OTU_928	0	0	0	0	0	0	0.000164799	0.00189519	0.000164799	0	0	0	0	0	0	2.05999e-05	6.17996e-05	0	k__Bacteria	p__unidentified_Bacteria	c__unidentified_Bacteria	o__unidentified_Bacteria	f__unidentified_Bacteria	g__unidentified_Bacteria
OTU_929	6.17996e-05	0	0	0	2.05999e-05	0	0.000308998	2.05999e-05	0	0	2.05999e-05	4.11997e-05	0	0	0	0.000988794	0.000906394	0.000576796	k__Bacteria	p__Firmicutes	c__Clostridia	o__Clostridiales	f__Ruminococcaceae
OTU_930	8.23995e-05	0.000102999	6.17996e-05	0.000226599	8.23995e-05	0.000144199	0	0	0	0	2.05999e-05	2.05999e-05	0.000308998	0.000308998	0.000329598	0	0	2.05999e-05	k__Bacteria	p__Tenericutes	c__Mollicutes	o__	f__	g__	s__
OTU_931	8.23995e-05	4.11997e-05	6.17996e-05	0.000308998	0.000164799	0.000391397	0	2.05999e-05	4.11997e-05	6.17996e-05	4.11997e-05	0	0.000185399	0.000597396	0.000267798	0	0.000453197	0	k__Bacteria	p__Bacteroidetes	c__Bacteroidia	o__Bacteroidales	f__Rikenellaceae	g__Alistipes	s__
OTU_932	2.05999e-05	0	2.05999e-05	0	0	0	0.000988794	0.000123599	0.000535597	0	6.17996e-05	2.05999e-05	0	0	0	0.000308998	0.000185399	0.00102999	k__Bacteria	p__Acidobacteria
OTU_933	4.11997e-05	2.05999e-05	2.05999e-05	8.23995e-05	0.000247198	0.000205999	0	0	0	0	0	0.000123599	0.000185399	0.000123599	0.000205999	0	0	0	k__Bacteria	p__Firmicutes	c__Clostridia	o__Clostridiales	f__Ruminococcaceae
OTU_934	0.000123599	0.000102999	4.11997e-05	0	0.000391397	0	0	0	0	0	2.05999e-05	2.05999e-05	0.000226599	0.000453197	0.000308998	0	0	0	k__Bacteria
OTU_935	0	0	0	6.17996e-05	0.00135959	0.000123599	4.11997e-05	2.05999e-05	2.05999e-05	0	0	0	0.000185399	0.000288398	0.000329598	0	2.05999e-05	0	k__Archaea	p__Euryarchaeota	c__Methanobacteria	o__Methanobacteriales	f__Methanobacteriaceae	g__Methanobrevibacter
OTU_936	0	0	0	2.05999e-05	0	0	0	0.000123599	0	0.000247198	4.11997e-05	0.000123599	0	6.17996e-05	0	2.05999e-05	6.17996e-05	0.000556196	k__Bacteria
OTU_937	6.17996e-05	6.17996e-05	0	4.11997e-05	0.000123599	2.05999e-05	0	0	0	2.05999e-05	6.17996e-05	4.11997e-05	0.000329598	0.000432597	0.000205999	0	0	0	k__Bacteria
OTU_938	2.05999e-05	4.11997e-05	4.11997e-05	0	2.05999e-05	0	0	0	0	0.000350198	4.11997e-05	8.23995e-05	4.11997e-05	0	0	6.17996e-05	0.000473797	8.23995e-05	k__Bacteria	p__Bacteroidetes	c__Bacteroidia	o__Flavobacteriales	f__Crocinitomicaceae	g__Fluviicola	s__
OTU_939	2.05999e-05	0.000102999	0.000185399	0	0	2.05999e-05	0.00138019	0.000288398	0.000473797	0	2.05999e-05	6.17996e-05	0	0	0	6.17996e-05	4.11997e-05	2.05999e-05	k__Bacteria	p__Proteobacteria	c__Gammaproteobacteria
OTU_940	8.23995e-05	6.17996e-05	2.05999e-05	4.11997e-05	2.05999e-05	0	0	0	0	2.05999e-05	0	4.11997e-05	0.000288398	0.000494397	0.000267798	0	0	0	k__Bacteria	p__Firmicutes	c__Clostridia	o__Clostridiales	f__Ruminococcaceae	g__Candidatus_Soleaferrea	s__
OTU_941	0.000144199	0.000102999	4.11997e-05	0.000329598	8.23995e-05	0.000267798	0	0	0	2.05999e-05	6.17996e-05	6.17996e-05	0.000102999	0	0	0	0	0	k__Bacteria	p__Firmicutes	c__Clostridia	o__Clostridiales
OTU_942	0	0	0	0	0	0	0.000102999	0.00144199	0.000617996	0	0	0	0	0	0	0.000123599	4.11997e-05	0.000144199	k__Bacteria	p__Bacteroidetes	c__Bacteroidia	o__Chitinophagales
OTU_943	6.17996e-05	2.05999e-05	0	0.000226599	0.000185399	0.000205999	0	0	0	0	2.05999e-05	4.11997e-05	0.000247198	0.000247198	0.000226599	0	0	0	k__Bacteria	p__Bacteroidetes	c__Bacteroidia	o__Bacteroidales	f__Rikenellaceae	g__Alistipes	s__
OTU_944	0	0	0	0	0	0	0.000102999	0.000968194	0.000308998	0	0	0	0	0	0	4.11997e-05	2.05999e-05	2.05999e-05	k__Bacteria	p__Acidobacteria	c__Acidobacteriia	o__Acidobacteriales	f__unidentified_Acidobacteriales	g__Acidipila	s__
OTU_945	0	4.11997e-05	0	0	0	2.05999e-05	8.23995e-05	4.11997e-05	4.11997e-05	2.05999e-05	2.05999e-05	2.05999e-05	0	2.05999e-05	0	0.000205999	0.000247198	0.00102999	k__Bacteria	p__Chloroflexi	c__unidentified_Chloroflexi	o__unidentified_Chloroflexi	f__unidentified_Chloroflexi	g__unidentified_Chloroflexi	s__Chloroflexi_bacterium_OLB14
OTU_946	0	0	0	0	4.11997e-05	0	2.05999e-05	2.05999e-05	0	0	0.000679796	0.000762195	0.000968194	0	0	6.17996e-05	6.17996e-05	0.000144199	k__Bacteria	p__Firmicutes	c__Negativicutes	o__Selenomonadales	f__Acidaminococcaceae	g__Phascolarctobacterium
OTU_947	0.000102999	0.000185399	0.000123599	0.000205999	6.17996e-05	0.000205999	0	2.05999e-05	0	0	6.17996e-05	4.11997e-05	0.000226599	0.000267798	0.000267798	0	0	0	k__Bacteria	p__Tenericutes	c__Mollicutes
OTU_948	0	0	0	0	2.05999e-05	0	4.11997e-05	8.23995e-05	4.11997e-05	2.05999e-05	6.17996e-05	0.000102999	0	0	0	0.000494397	0.000185399	0.000556196	k__Bacteria	p__Proteobacteria	c__Gammaproteobacteria	o__Xanthomonadales	f__Rhodanobacteraceae
OTU_949	0.000123599	0	6.17996e-05	6.17996e-05	0.000123599	2.05999e-05	0	0	0	8.23995e-05	8.23995e-05	0.000123599	0	0.000144199	0	0	0	0	k__Bacteria	p__Actinobacteria	c__Coriobacteriia	o__Coriobacteriales	f__	g__	s__
OTU_950	0	0	0	0	0	0	4.11997e-05	0.000906394	0.000144199	0	0	0	0	0	0	0	0.000144199	0.000123599	k__Bacteria	p__Bacteroidetes	c__Bacteroidia	o__Flavobacteriales	f__Flavobacteriaceae	g__Flavobacterium	s__Flavobacterium_indicum
OTU_951	0.000164799	8.23995e-05	6.17996e-05	2.05999e-05	6.17996e-05	0	0.000844595	0.000432597	0.000453197	0.000123599	0.000164799	0.000123599	0.000123599	0	4.11997e-05	0.000247198	0.000411997	0.000205999	k__Bacteria	p__Proteobacteria	c__Gammaproteobacteria	o__Xanthomonadales	f__Xanthomonadaceae
OTU_952	0	0.000102999	0	2.05999e-05	0	0	0.000123599	0.000123599	8.23995e-05	2.05999e-05	0.000123599	4.11997e-05	4.11997e-05	0	2.05999e-05	2.05999e-05	0.000947594	0.000102999	k__Bacteria	p__Proteobacteria	c__Gammaproteobacteria	o__unidentified_Gammaproteobacteria	f__Burkholderiaceae	g__Castellaniella	s__
OTU_953	0.000226599	0.000185399	0.000267798	6.17996e-05	0.000123599	8.23995e-05	0	0	0	4.11997e-05	0.000144199	8.23995e-05	0.000102999	0.000123599	0.000102999	0	0	0	k__Bacteria	p__Firmicutes
OTU_954	8.23995e-05	0.000164799	4.11997e-05	0.000247198	0.000329598	0.000617996	2.05999e-05	0	0	4.11997e-05	0.000226599	0.000123599	0.000700396	0.000576796	0.000823995	0	0.000123599	4.11997e-05	k__Bacteria	p__Bacteroidetes	c__Bacteroidia	o__Bacteroidales	f__Rikenellaceae	g__Alistipes	s__
OTU_955	0.000308998	0.000185399	0.000185399	8.23995e-05	0.000102999	0.000102999	0	0	0	0.000226599	0.000144199	0.000144199	8.23995e-05	8.23995e-05	0.000102999	0	0	0	k__Bacteria	p__Firmicutes	c__Clostridia	o__Clostridiales	f__Lachnospiraceae
OTU_956	0	0	0	0	0	0	4.11997e-05	0	4.11997e-05	0	0	0	0	0	0	0.000391397	0.000185399	0.00125659	k__Bacteria	p__Verrucomicrobia	c__Verrucomicrobiae	o__Methylacidiphilales	f__Methylacidiphilaceae	g__	s__
OTU_957	0	0	0	0	0	0	0.000638596	0.000906394	0.000720995	0	0	0	0	0	0	0.00107119	0.00111239	0.000823995	k__Bacteria	p__Proteobacteria	c__Gammaproteobacteria	o__unidentified_Gammaproteobacteria	f__unidentified_Gammaproteobacteria	g__unidentified_Gammaproteobacteria	s\_\_bacterium\_enrichment\_culture\_clone\_25
OTU_958	0	0	0	0	0	0	0.000144199	0.000102999	0.000226599	0	0	0	0	0	0	0.000782795	0.000144199	0.000144199	k__Bacteria	p__Spirochaetes	c__Spirochaetia	o__Spirochaetales	f__Spirochaetaceae	g__unidentified_Spirochaetaceae
OTU_959	0	0	0	0	0	0	0.000411997	0.000391397	0.00115359	0	0	0	0	0	0	0	6.17996e-05	0	k__Bacteria	p__unidentified_Bacteria	c__unidentified_Bacteria	o__unidentified_Bacteria	f__unidentified_Bacteria	g__unidentified_Bacteria
OTU_960	0	0	0	0	0	0	0.000267798	0.000329598	0.000514997	0	0	0	0	0	0	0.000185399	0.000185399	0.000185399	k__Bacteria	p__Proteobacteria	c__Alphaproteobacteria	o__Rhizobiales	f__	g__	s__
OTU_961	0.000144199	0.000144199	4.11997e-05	0.000164799	6.17996e-05	0.000144199	0	0	0	6.17996e-05	6.17996e-05	4.11997e-05	0.000205999	0.000432597	0.000185399	0	0	0	k__Bacteria	p__Firmicutes	c__Clostridia	o__Clostridiales
OTU_962	0	0	0	0	0	0	0.000308998	0.00140079	0.000411997	0	0	0	0	0	0	2.05999e-05	2.05999e-05	2.05999e-05	k__Bacteria	p__Bacteroidetes	c__Bacteroidia	o__Sphingobacteriales	f__	g__	s__
OTU_963	0	0	0	0	0	0	0.000370798	0.000659196	0.00129779	0	0	0	0	0	0	0.000453197	0.000164799	0.000102999	k__Bacteria	p__Bacteroidetes	c__Bacteroidia	o__Sphingobacteriales	f__Sphingobacteriaceae	g__Mucilaginibacter
OTU_964	0	0	0	0	0	0	0	0.000185399	0.000144199	0	0	0	0	0	0	0.000185399	0.000185399	0.000185399	k__Bacteria	p__Proteobacteria	c__Gammaproteobacteria	o__Xanthomonadales
OTU_965	0.000102999	0.000144199	0.000185399	0.00117419	0.000617996	0.00119479	0	0	4.11997e-05	0.000102999	0.000123599	0.000123599	0.000226599	6.17996e-05	6.17996e-05	0	4.11997e-05	0	k__Bacteria	p__Firmicutes	c__Clostridia	o__Clostridiales	f__Ruminococcaceae
OTU_966	0.000123599	8.23995e-05	8.23995e-05	6.17996e-05	0.000350198	0.000102999	0	0	0	4.11997e-05	0	6.17996e-05	0.000494397	0.000329598	0.000411997	0	0	0	k__Bacteria	p__Firmicutes	c__Clostridia	o__Clostridiales	f__Ruminococcaceae
OTU_967	8.23995e-05	0.000144199	0.000144199	0	0.000123599	0	0	0	0	4.11997e-05	0	4.11997e-05	0.000411997	0.000411997	0.000123599	0	4.11997e-05	0	k__Bacteria	p__Firmicutes	c__Negativicutes	o__Selenomonadales	f__Veillonellaceae
OTU_968	4.11997e-05	2.05999e-05	4.11997e-05	2.05999e-05	6.17996e-05	2.05999e-05	6.17996e-05	2.05999e-05	0	6.17996e-05	0.000514997	0.000453197	4.11997e-05	0	0	0.000432597	0.000247198	0.000844595	k__Bacteria	p__Proteobacteria	c__Alphaproteobacteria	o__Caulobacterales	f__Caulobacteraceae	g__	s__
OTU_969	0	0	0	0	0	0	0	0	0	0	4.11997e-05	2.05999e-05	0	0	2.05999e-05	4.11997e-05	2.05999e-05	0.000803395	k__Bacteria
OTU_970	2.05999e-05	0	0	0	0	0	0.000844595	0.000823995	0.000700396	0	0	0	0	0	0	0.00144199	0.00142139	0.00113299	k__Bacteria	p__Proteobacteria	c__Alphaproteobacteria	o__Sphingomonadales	f__Sphingomonadaceae	g__Erythrobacter
OTU_971	0.000102999	0.000205999	0	0.000350198	0.000226599	0.000514997	0	2.05999e-05	0	0	8.23995e-05	4.11997e-05	0.000288398	0.000411997	0.000350198	0	0	0	k__Bacteria	p__Tenericutes	c__Mollicutes
OTU_972	0	0	0	0	0	0	0.000329598	0.000308998	0.000102999	0	0	0	2.05999e-05	0	0	0.000597396	0.000247198	0.000247198	k__Bacteria	p__Proteobacteria
OTU_973	0	0	0	0	0	0	6.17996e-05	0.00119479	0.000185399	0	0	0	0	0	0	0.000144199	6.17996e-05	0.000123599	k__Bacteria	p__Proteobacteria	c__Gammaproteobacteria	o__unidentified_Gammaproteobacteria
OTU_974	8.23995e-05	6.17996e-05	4.11997e-05	0.000102999	8.23995e-05	0.000144199	0	0	0	4.11997e-05	8.23995e-05	4.11997e-05	0.000164799	0.000102999	0.000123599	0	0	0	k__Bacteria	p__Firmicutes	c__Clostridia	o__Clostridiales
OTU_975	0.000123599	0.000185399	0.000102999	0.000144199	0.000185399	8.23995e-05	0.000164799	0.000205999	2.05999e-05	0.000123599	0.000947594	0.000906394	0.000164799	0.000123599	6.17996e-05	0.00142139	0.000597396	0.00183339	k__Bacteria	p__Proteobacteria	c__Gammaproteobacteria	o__unidentified_Gammaproteobacteria	f__unidentified_Gammaproteobacteria	g__unidentified_Gammaproteobacteria
OTU_976	0.000102999	2.05999e-05	6.17996e-05	2.05999e-05	4.11997e-05	2.05999e-05	0	0	0	0	6.17996e-05	4.11997e-05	0.000453197	0.000597396	0.000659196	0	0	0	k__Bacteria	p__Firmicutes	c__Clostridia	o__Clostridiales	f__Christensenellaceae	g__	s__
OTU_977	0.000247198	0.000205999	0.000102999	0.000288398	0.000329598	0.000329598	0	0	0	6.17996e-05	0.000185399	0.000123599	0.000370798	0.000432597	0.000494397	0	0	0	k__Bacteria	p__Firmicutes	c__Clostridia	o__Clostridiales	f__Ruminococcaceae
OTU_978	0.000185399	8.23995e-05	8.23995e-05	0.000144199	0.000226599	8.23995e-05	0	0	0	4.11997e-05	2.05999e-05	8.23995e-05	0.000370798	0.000556196	0.000720995	0	0	0	k__Bacteria	p__Firmicutes	c__Clostridia	o__Clostridiales
OTU_979	0	0	0	0	0	0	0	4.11997e-05	6.17996e-05	0	0	0	0	0	0	0.000432597	0.000597396	0.000308998	k__Bacteria	p__Proteobacteria	c__Alphaproteobacteria	o__Micropepsales	f__Micropepsaceae	g__	s__
OTU_980	0	0	0	0	0	0	8.23995e-05	0.00107119	0.000350198	0	0	0	0	0	0	0.000123599	6.17996e-05	6.17996e-05	k__Bacteria	p__Proteobacteria	c__Alphaproteobacteria
OTU_981	0.000473797	0.000494397	0.000432597	0.00236898	0.00117419	0.00228659	0	0	0	0.000267798	0.000267798	0.000267798	0.000576796	0.000329598	0.000370798	0	6.17996e-05	0	k__Bacteria	p__Firmicutes	c__Clostridia	o__Clostridiales	f__Ruminococcaceae	g__unidentified_Ruminococcaceae
OTU_982	4.11997e-05	0	0	2.05999e-05	4.11997e-05	0	0	2.05999e-05	0	0.000782795	0.000617996	0.000350198	4.11997e-05	0	0	0	0.000308998	2.05999e-05	k__Bacteria	p__Bacteroidetes	c__Bacteroidia	o__Flavobacteriales	f__Flavobacteriaceae	g__Flavobacterium
OTU_983	8.23995e-05	8.23995e-05	4.11997e-05	0	6.17996e-05	0	0	0	0	2.05999e-05	0	2.05999e-05	0.000226599	0.000329598	0.000123599	0	0	0	k__Bacteria	p__Firmicutes	c__Clostridia	o__Clostridiales	f__Ruminococcaceae
OTU_984	0.000123599	0.000164799	8.23995e-05	4.11997e-05	0.000102999	0.000123599	0	0	0	2.05999e-05	6.17996e-05	0	0.000164799	0.000267798	0.000494397	0	0	0	k__Bacteria	p__Firmicutes	c__Clostridia	o__Clostridiales
OTU_985	0.000123599	0.000205999	4.11997e-05	4.11997e-05	4.11997e-05	0	2.05999e-05	6.17996e-05	0	0	4.11997e-05	0	0.000411997	0.000865194	0.000803395	2.05999e-05	0	0	k__Bacteria	p__Firmicutes	c__Clostridia	o__Clostridiales	f__Christensenellaceae	g__	s__
OTU_986	0.000102999	0.000144199	2.05999e-05	4.11997e-05	0.000185399	6.17996e-05	0	0	0	0	0	2.05999e-05	0.000556196	0.000720995	0.000556196	0	0	0	k__Bacteria	p__Firmicutes	c__Clostridia	o__Clostridiales
OTU_987	6.17996e-05	4.11997e-05	0	2.05999e-05	0	0	0	2.05999e-05	0	0.000535597	0.000164799	0.000144199	0	2.05999e-05	2.05999e-05	0	2.05999e-05	8.23995e-05	k__Bacteria	p__Parcubacteria	c__	o__	f__	g__	s__
OTU_988	6.17996e-05	0.000144199	2.05999e-05	0.000247198	0.000267798	0	0	2.05999e-05	0	2.05999e-05	0.000102999	0.000123599	4.11997e-05	6.17996e-05	0.000102999	0	0	0	k__Bacteria	p__Firmicutes	c__Erysipelotrichia	o__Erysipelotrichales	f__Erysipelotrichaceae	g__Faecalibaculum	s__
OTU_989	0	0	0	0	2.05999e-05	0	0.000432597	0.000102999	2.05999e-05	0	0	0	0	0	0	2.05999e-05	0.000370798	0.000144199	k__Bacteria	p__Firmicutes	c__Clostridia	o__Clostridiales	f__unidentified_Clostridiales	g__unidentified_Clostridiales	s__Clostridium_butyricum
OTU_990	0	0	0	0	0	0	0.000102999	0	0.000741595	0.000144199	0	0	0	0	0	6.17996e-05	2.05999e-05	8.23995e-05	k__Bacteria	p__unidentified_Bacteria	c__unidentified_Bacteria	o__unidentified_Bacteria	f__unidentified_Bacteria	g__unidentified_Bacteria	s__candidate_division_TM7_bacterium_LY2
OTU_991	8.23995e-05	8.23995e-05	0	4.11997e-05	6.17996e-05	4.11997e-05	0	0	0	2.05999e-05	4.11997e-05	4.11997e-05	0.000226599	0.000370798	0.000226599	0	0	0	k__Bacteria
OTU_992	0.000123599	0.000205999	0.000144199	0.000205999	0.000102999	0.000350198	0	0	0	2.05999e-05	4.11997e-05	4.11997e-05	0.000226599	0.000267798	8.23995e-05	0	0	0	k__Bacteria	p__Tenericutes	c__Mollicutes
OTU_993	0.000185399	0.000247198	4.11997e-05	0.000762195	0.000556196	0.000968194	0	0	0	0.000102999	0.000102999	6.17996e-05	0.000226599	0.000247198	0.000329598	0	2.05999e-05	0	k__Bacteria	p__Tenericutes	c__Mollicutes	o__	f__	g__	s__
OTU_994	0	0	0	0	0	0	0.00135959	0.000123599	2.05999e-05	0	0	0	0	0	0	0	4.11997e-05	0	k__Bacteria	p__Bacteroidetes	c__Bacteroidia	o__Cytophagales	f__Microscillaceae	g__unidentified_Microscillaceae	s__Algoriphagus_sp_JJ018
OTU_995	0.000226599	0.000267798	0.000247198	0.000370798	0.000288398	0.000576796	0	0	2.05999e-05	4.11997e-05	8.23995e-05	0.000102999	0.000329598	0.000391397	0.000185399	0	0	0	k__Bacteria	p__Firmicutes	c__Clostridia	o__Clostridiales	f__Lachnospiraceae
OTU_996	0	4.11997e-05	2.05999e-05	6.17996e-05	0	0	0.000432597	0.000391397	0.000803395	6.17996e-05	0	2.05999e-05	0	0	0	0.00121539	0.000762195	0.000432597	k__Bacteria	p__Proteobacteria	c__Gammaproteobacteria	o__unidentified_Gammaproteobacteria	f__Burkholderiaceae	g__unidentified_Burkholderiaceae
OTU_997	6.17996e-05	8.23995e-05	0	4.11997e-05	4.11997e-05	4.11997e-05	8.23995e-05	0.000123599	6.17996e-05	2.05999e-05	0.000267798	0.000411997	4.11997e-05	0	0	0.000308998	0.000576796	0.00105059	k__Bacteria	p__Acidobacteria
OTU_998	0.000123599	4.11997e-05	0.000659196	0.000267798	0.000288398	0	0.000102999	2.05999e-05	0	0	0.000494397	2.05999e-05	2.05999e-05	0.000144199	4.11997e-05	0.000247198	4.11997e-05	6.17996e-05	k__Bacteria	p__Firmicutes	c__Clostridia	o__Clostridiales	f__Ruminococcaceae
OTU_999	0	0	0	0	0	0	0.000102999	0	0.000350198	0	0	0	0	0	0	0.000556196	0.000247198	0.000185399	k__Bacteria	p__Proteobacteria	c__Alphaproteobacteria
OTU_1000	0	0	0	0	0	0	0.000144199	8.23995e-05	4.11997e-05	0	0	0	0	0	0	0.000576796	0.000247198	0.000123599	k__Bacteria	p__Verrucomicrobia	c__Verrucomicrobiae	o__Chthoniobacterales	f__unidentified_Chthoniobacterales	g__Terrimicrobium	s__
OTU_1001	2.05999e-05	0.000102999	0	6.17996e-05	4.11997e-05	0.000370798	0	2.05999e-05	0	0	4.11997e-05	6.17996e-05	0.000164799	0.000185399	0.000123599	2.05999e-05	6.17996e-05	0	k__Bacteria	p__Proteobacteria	c__Gammaproteobacteria	o__unidentified_Gammaproteobacteria	f__Rhodocyclaceae	g__Propionivibrio
OTU_1002	4.11997e-05	0	0	0	0	0	0	4.11997e-05	0	0	0	0	0	0	0	6.17996e-05	0.000102999	0.00105059	k__Bacteria	p__Proteobacteria	c__Alphaproteobacteria
OTU_1003	0	0	0	0	0	0	0.000123599	0.000102999	0.000247198	0	0	0	0	0	0	0.000514997	0.000308998	0.000144199	k__Bacteria	p__Gemmatimonadetes	c__unidentified_Gemmatimonadetes	o__Gemmatimonadales	f__Gemmatimonadaceae	g__Gemmatimonas	s__
OTU_1004	0.000102999	0.000205999	0.000226599	4.11997e-05	8.23995e-05	2.05999e-05	0.00360498	0.00109179	0.00105059	2.05999e-05	0.000102999	0.000144199	6.17996e-05	0	0	0.000432597	0.000329598	0.000473797	k__Bacteria	p__Proteobacteria	c__Alphaproteobacteria	o__unidentified_Alphaproteobacteria	f__unidentified_Alphaproteobacteria	g__Reyranella	s__
OTU_1005	0	0	0	0	0	4.11997e-05	0	0.000123599	0.000102999	0	0	2.05999e-05	0	0	0	0.000576796	0.000638596	0.000329598	k__Bacteria	p__Proteobacteria	c__Gammaproteobacteria	o__unidentified_Gammaproteobacteria	f__Burkholderiaceae	g__unidentified_Burkholderiaceae	s__beta_proteobacterium_WX163
OTU_1006	0	2.05999e-05	0	0	0	0	2.05999e-05	4.11997e-05	8.23995e-05	0	0	0	0	0	0	0.000494397	0.000226599	0.000226599	k__Bacteria	p__Bacteroidetes	c__Bacteroidia	o__Chitinophagales	f__Chitinophagaceae	g__Terrimonas	s__
OTU_1007	0.000329598	0.000329598	0.000123599	0.000597396	0.000247198	0.000720995	0	0	0	8.23995e-05	0.000185399	0.000144199	0.000514997	0.000473797	0.000308998	0	0	0	k__Bacteria	p__Firmicutes	c__Clostridia	o__Clostridiales
OTU_1008	0.000308998	0.000205999	0.000102999	6.17996e-05	2.05999e-05	2.05999e-05	0	0	2.05999e-05	2.05999e-05	8.23995e-05	2.05999e-05	0.00107119	0.00253378	0.00191579	0	2.05999e-05	2.05999e-05	k__Bacteria	p__Firmicutes	c__Clostridia	o__Clostridiales	f__Christensenellaceae
OTU_1009	0.000123599	0.000226599	0.000226599	6.17996e-05	0.000123599	6.17996e-05	0	0	0	4.11997e-05	0	2.05999e-05	0.000102999	8.23995e-05	0.000144199	0	0	0	k__Bacteria	p__Firmicutes	c__Clostridia	o__Clostridiales
OTU_1010	2.05999e-05	0	2.05999e-05	6.17996e-05	6.17996e-05	2.05999e-05	0	0	0	4.11997e-05	0.000185399	0.000288398	4.11997e-05	4.11997e-05	4.11997e-05	8.23995e-05	6.17996e-05	8.23995e-05	k__Bacteria	p__Acidobacteria	c__	o__	f__	g__	s__
OTU_1011	0	0	0	0	0	0	6.17996e-05	0.00168919	0.000247198	0	0	0	0	0	0	0.000102999	8.23995e-05	2.05999e-05	k__Bacteria	p__Proteobacteria	c__Alphaproteobacteria	o__unidentified_Alphaproteobacteria	f__unidentified_Alphaproteobacteria	g__Nitrospirillum	s__Nitrospirillum_amazonense
OTU_1012	0.000391397	0.000329598	0.000308998	0.000350198	0.000308998	0.000494397	0	0	0	6.17996e-05	6.17996e-05	6.17996e-05	0.000432597	0.000288398	0.000267798	0	0	0	k__Bacteria	p__Firmicutes	c__Negativicutes	o__Selenomonadales	f__Veillonellaceae	g__Dendrosporobacter	s__
OTU_1013	0	0	0	0	2.05999e-05	2.05999e-05	0.000164799	0.000102999	0.000267798	2.05999e-05	0.000102999	8.23995e-05	2.05999e-05	0	2.05999e-05	0.000720995	0.000432597	0.000906394	k__Bacteria	p__Actinobacteria	c__Acidimicrobiia	o__	f__	g__	s__
OTU_1014	0	0	0	0	0	0	0.000123599	0.000123599	8.23995e-05	6.17996e-05	0	2.05999e-05	0	0	0	0.000535597	0.000391397	0.000679796	k__Bacteria	p__Bacteroidetes	c__Bacteroidia	o__Cytophagales	f__Microscillaceae	g__	s__
OTU_1015	8.23995e-05	4.11997e-05	0	0	0	2.05999e-05	0	0	0	0	8.23995e-05	4.11997e-05	0.000267798	0.000205999	0.000267798	0	0	0	k__Bacteria	p__Firmicutes	c__Clostridia	o__Clostridiales	f__Christensenellaceae
OTU_1016	0	0	8.23995e-05	2.05999e-05	0	0	0	0	0	2.05999e-05	0.000514997	0.000247198	0	0	0	0	0	0	k__Bacteria	p__Bacteroidetes	c__Bacteroidia	o__Bacteroidales	f__Rikenellaceae	g__Alistipes	s__Alistipes_indistinctus
OTU_1017	0.000102999	0.000144199	0.000102999	0.000288398	0.000267798	0.000453197	0	0	0	4.11997e-05	8.23995e-05	8.23995e-05	0.000123599	0.000164799	0.000102999	0	0	0	k__Bacteria	p__Tenericutes	c__Mollicutes	o__	f__	g__	s__
OTU_1018	4.11997e-05	8.23995e-05	6.17996e-05	0	2.05999e-05	0	0.000700396	8.23995e-05	0.000329598	4.11997e-05	2.05999e-05	0	0	0	0	2.05999e-05	6.17996e-05	0	k__Bacteria	p__Proteobacteria	c__Gammaproteobacteria	o__unidentified_Gammaproteobacteria	f__Methylophilaceae	g__Methylobacillus
OTU_1019	0	4.11997e-05	0	2.05999e-05	8.23995e-05	8.23995e-05	8.23995e-05	6.17996e-05	8.23995e-05	0.00263678	0.000679796	0.000803395	6.17996e-05	0	4.11997e-05	4.11997e-05	0.00525297	0.000144199	k__Bacteria	p__Bacteroidetes	c__Bacteroidia	o__Flavobacteriales	f__Flavobacteriaceae	g__Flavobacterium	s__Flavobacterium_hauense
OTU_1020	0	0	0	0	0	0	0.000123599	0.000247198	0.000123599	0	0	0	0	0	0	0.000102999	0.000185399	8.23995e-05	k__Bacteria	p__Nitrospirae	c__	o__	f__	g__	s__
OTU_1021	0.000205999	0.000102999	6.17996e-05	0.000205999	0.000247198	0.000432597	0	0	0	4.11997e-05	8.23995e-05	0	0.000226599	0.000185399	8.23995e-05	0	2.05999e-05	0	k__Bacteria	p__Firmicutes	c__Clostridia	o__Clostridiales	f__unidentified_Clostridiales	g__unidentified_Clostridiales
OTU_1022	0	8.23995e-05	0	8.23995e-05	0.000267798	0.000205999	0	0	0	0	0	4.11997e-05	0.000185399	0.000164799	2.05999e-05	0	0	0	k__Bacteria	p__Firmicutes	c__Clostridia	o__Clostridiales	f__Ruminococcaceae
OTU_1023	8.23995e-05	6.17996e-05	0.000102999	0.000308998	0.000205999	0.000267798	0	0	0	0	4.11997e-05	2.05999e-05	0.000247198	0.000185399	0.000123599	0	0	0	k__Bacteria	p__Firmicutes	c__Negativicutes	o__Selenomonadales	f__Veillonellaceae	g__Dendrosporobacter	s__
OTU_1024	0.000185399	0.000267798	0.000123599	0.000432597	0.000226599	0.000432597	0	0	0	0.000123599	4.11997e-05	0	0.000102999	0.000144199	8.23995e-05	0	0	0	k__Bacteria	p__Tenericutes	c__Mollicutes
OTU_1025	0	2.05999e-05	0	0	0	0	0	6.17996e-05	0	0	2.05999e-05	2.05999e-05	2.05999e-05	0	0	0.000123599	8.23995e-05	0.000638596	k__Bacteria	p__Proteobacteria	c__Alphaproteobacteria
OTU_1026	0	0	0	0	0	0	0.00105059	2.05999e-05	0.000453197	0	0	0	0	0	0	0.000144199	0.000123599	8.23995e-05	k__Bacteria
OTU_1027	0	0	0	0	0	0	0.000473797	0.000226599	0.00109179	0	0	0	0	0	0	0.000185399	0.000144199	0.000267798	k__Bacteria	p__Proteobacteria	c__Gammaproteobacteria
OTU_1028	0.000329598	0.000350198	0.000432597	0.000102999	0.000164799	0.000123599	0	0	0	0.000144199	0.000247198	0.000164799	0.000123599	8.23995e-05	6.17996e-05	0	0	0	k__Bacteria	p__Firmicutes	c__Clostridia	o__Clostridiales	f__Lachnospiraceae
OTU_1029	0	0	0	0	0	0	0.000123599	0.000185399	0.000247198	0	0	0	0	0	0	0.000453197	0.000123599	8.23995e-05	k__Bacteria	p__Proteobacteria	c__Deltaproteobacteria	o__Myxococcales	f__Phaselicystidaceae	g__Phaselicystis	s__
OTU_1030	0.000123599	2.05999e-05	2.05999e-05	0.000144199	0.000123599	0.000205999	0	0	0	8.23995e-05	4.11997e-05	6.17996e-05	0.000432597	0.000288398	0.000453197	0	0	0	k__Bacteria
OTU_1031	0	4.11997e-05	2.05999e-05	0	4.11997e-05	0	0.000247198	0.000288398	0.000823995	0	6.17996e-05	0	0	0	0	0.000432597	0.000247198	0.000308998	k__Bacteria	p__Proteobacteria	c__Deltaproteobacteria	o__Myxococcales	f__Haliangiaceae	g__Haliangium	s__
OTU_1032	0	0	0	0	0	0	0.000102999	8.23995e-05	0	0	0	0	0	0	0	0.000906394	8.23995e-05	4.11997e-05	k__Bacteria	p__Proteobacteria	c__Alphaproteobacteria	o__Holosporales	f__Holosporaceae
OTU_1033	4.11997e-05	6.17996e-05	0.000102999	4.11997e-05	0.000123599	4.11997e-05	0	2.05999e-05	0	0	0.000102999	4.11997e-05	0.000123599	0.000288398	0.000288398	0	0	0	k__Bacteria	p__Firmicutes	c__Clostridia	o__Clostridiales	f__Ruminococcaceae
OTU_1034	0.000267798	0.000164799	0.000123599	0.000432597	0.000144199	0.000535597	0	0	0	0	0.000102999	6.17996e-05	0.000205999	6.17996e-05	6.17996e-05	0	0	0	k__Bacteria	p__Firmicutes	c__Clostridia	o__Clostridiales
OTU_1035	0.000123599	6.17996e-05	6.17996e-05	0.000144199	0.000226599	0.000164799	0	0	0	0	2.05999e-05	2.05999e-05	6.17996e-05	2.05999e-05	2.05999e-05	0	0	0	k__Bacteria	p__Firmicutes	c__Clostridia	o__Clostridiales	f__Ruminococcaceae
OTU_1036	0.000123599	0.000185399	4.11997e-05	6.17996e-05	0.000102999	0.000205999	0	0	0	0	2.05999e-05	0	0.000205999	0.000247198	0.000308998	0	0	0	k__Bacteria	p__Tenericutes	c__Mollicutes	o__Acholeplasmatales	f__Acholeplasmataceae	g__Acholeplasma
OTU_1037	6.17996e-05	2.05999e-05	0.000123599	0	2.05999e-05	0	0.000164799	2.05999e-05	0.000164799	6.17996e-05	0.000102999	0.000226599	2.05999e-05	0	0	0.000267798	0.000247198	0.000391397	k__Bacteria	p__Proteobacteria	c__Gammaproteobacteria	o__unidentified_Gammaproteobacteria	f__unidentified_Gammaproteobacteria	g__unidentified_Gammaproteobacteria	s__bacterium_TG149
OTU_1038	0.000226599	0.000329598	2.05999e-05	0.000164799	0.000102999	4.11997e-05	0.00228659	0.00179219	0.00234838	0.000102999	0.000659196	0.000411997	8.23995e-05	0	0	0.00152439	0.000700396	0.000659196	k__Bacteria	p__Proteobacteria	c__Alphaproteobacteria	o__unidentified_Alphaproteobacteria	f__unidentified_Alphaproteobacteria	g__Reyranella
OTU_1039	0.000102999	8.23995e-05	4.11997e-05	8.23995e-05	6.17996e-05	2.05999e-05	0	0	0	0	0	2.05999e-05	0.000391397	0.000329598	0.000453197	0	0	0	k__Bacteria	p__Firmicutes	c__Clostridia	o__Clostridiales	f__Ruminococcaceae
OTU_1040	2.05999e-05	4.11997e-05	2.05999e-05	4.11997e-05	8.23995e-05	0	6.17996e-05	2.05999e-05	8.23995e-05	4.11997e-05	0.000350198	0.000329598	2.05999e-05	0	0	0.000597396	0.000370798	0.000679796	k__Bacteria	p__Acidobacteria	c__	o__	f__	g__	s__
OTU_1041	0	0	0	0	0	0	0	6.17996e-05	0	0	0	0	0	0	0	0.000762195	0.000164799	0.000185399	k__Bacteria	p__Proteobacteria	c__Alphaproteobacteria	o__unidentified_Alphaproteobacteria	f__Acetobacteraceae
OTU_1042	0.000123599	0.000164799	0.000102999	0	0.000123599	0	0	2.05999e-05	0	2.05999e-05	2.05999e-05	0	0.000926994	0.000720995	0.000947594	0	0	0	k__Bacteria	p__Firmicutes	c__Clostridia	o__Clostridiales
OTU_1043	0	4.11997e-05	0	0	0	0.000968194	6.17996e-05	0	0	0	2.05999e-05	0	0	4.11997e-05	0	2.05999e-05	0	0	k__Bacteria	p__Bacteroidetes	c__Bacteroidia	o__Bacteroidales	f__Bacteroidaceae	g__Bacteroides	s__Bacteroides_coprophilus
OTU_1044	0.000123599	0.000205999	4.11997e-05	0.000205999	0.000123599	8.23995e-05	0	0	0	4.11997e-05	4.11997e-05	2.05999e-05	0.000350198	0.000514997	0.000350198	0	0	0	k__Bacteria	p__Firmicutes	c__Clostridia	o__Clostridiales	f__Lachnospiraceae	g__unidentified_Lachnospiraceae
OTU_1045	0.000185399	0.000226599	0.000164799	0.000226599	0.000267798	0.000164799	0	0	0	4.11997e-05	0.000185399	6.17996e-05	0.000782795	0.00105059	0.000947594	0	0	0	k__Bacteria	p__Firmicutes	c__Clostridia	o__Clostridiales	f__Ruminococcaceae
OTU_1046	8.23995e-05	4.11997e-05	4.11997e-05	0.000164799	0.000226599	0.000288398	0	0	0	2.05999e-05	8.23995e-05	2.05999e-05	0.000123599	0	0	0	0	0	k__Bacteria
OTU_1047	0.000185399	0	2.05999e-05	0.000144199	0.000205999	2.05999e-05	0	0	0	6.17996e-05	0	0	0	0.000164799	0	0	0	0	k__Bacteria	p__Firmicutes	c__Clostridia	o__Clostridiales	f__Ruminococcaceae	g__Intestinimonas	s__
OTU_1048	4.11997e-05	0.000267798	6.17996e-05	4.11997e-05	0	0	0.000865194	0.000370798	0.000514997	4.11997e-05	0.000144199	0.000267798	4.11997e-05	0	2.05999e-05	0.000144199	0.000370798	0.000144199	k__Bacteria	p__Proteobacteria	c__Gammaproteobacteria	o__unidentified_Gammaproteobacteria	f__Burkholderiaceae	g__Rhizobacter
OTU_1049	4.11997e-05	2.05999e-05	4.11997e-05	4.11997e-05	0.000329598	0	0	0	0	4.11997e-05	2.05999e-05	2.05999e-05	0.000247198	0.000144199	0.000205999	0	0	0	k__Bacteria	p__Firmicutes	c__Clostridia	o__Clostridiales	f__Ruminococcaceae
OTU_1050	8.23995e-05	8.23995e-05	2.05999e-05	0.000102999	6.17996e-05	6.17996e-05	0	0	0	2.05999e-05	2.05999e-05	0	0.000308998	0.000391397	0.000267798	0	6.17996e-05	0	k__Bacteria	p__Firmicutes	c__Clostridia	o__Clostridiales
OTU_1051	0.000123599	0.000123599	8.23995e-05	4.11997e-05	4.11997e-05	4.11997e-05	0	0	0	0	4.11997e-05	4.11997e-05	0.000288398	0.000185399	0.000308998	0	0	0	k__Bacteria	p__Firmicutes	c__Clostridia	o__Clostridiales
OTU_1052	0	0	0	0	0	0	0.000164799	0.000267798	0.00102999	0	0	0	0	0	0	0.000247198	0.000185399	0.000144199	k__Bacteria	p__Proteobacteria	c__Alphaproteobacteria	o__unidentified_Alphaproteobacteria	f__Acetobacteraceae	g__Rhodopila	s__
OTU_1053	0	0	0	0	0	0	0.000226599	0.00166859	0.000576796	0	0	0	0	0	0	0.000247198	0.000144199	0.000144199	k__Bacteria	p__Verrucomicrobia	c__Verrucomicrobiae	o__Methylacidiphilales	f__Methylacidiphilaceae	g__	s__
OTU_1054	2.05999e-05	2.05999e-05	4.11997e-05	6.17996e-05	0.000164799	4.11997e-05	0	0	0	0	4.11997e-05	0	0.000164799	0.000123599	0.000267798	0	0	0	k__Bacteria	p__Firmicutes	c__Clostridia	o__Clostridiales	f__Ruminococcaceae
OTU_1055	0	6.17996e-05	6.17996e-05	0.000164799	0.000144199	0.000102999	0	0	0	4.11997e-05	2.05999e-05	4.11997e-05	0.000226599	0.000164799	0.000102999	0	0	0	k__Bacteria	p__Firmicutes	c__Clostridia	o__Clostridiales	f__Lachnospiraceae
OTU_1056	0.000185399	8.23995e-05	2.05999e-05	4.11997e-05	0.000123599	6.17996e-05	0	0	0	2.05999e-05	0	4.11997e-05	0.000102999	0.000226599	0.000123599	0	0	0	k__Bacteria	p__Firmicutes	c__Clostridia	o__Clostridiales	f__Ruminococcaceae
OTU_1057	6.17996e-05	6.17996e-05	6.17996e-05	0.000473797	0.000370798	0.000638596	0	0	0	6.17996e-05	2.05999e-05	2.05999e-05	0.000123599	0	0	0	2.05999e-05	0	k__Bacteria	p__Firmicutes	c__Clostridia	o__Clostridiales	f__Ruminococcaceae
OTU_1058	0.000123599	6.17996e-05	8.23995e-05	0.000226599	0.000144199	0.000370798	0	0	0	2.05999e-05	8.23995e-05	4.11997e-05	0.000123599	8.23995e-05	4.11997e-05	0	0	0	k__Bacteria	p__Firmicutes	c__Clostridia	o__Clostridiales
OTU_1059	0	0	0	0	0	0	0.000226599	2.05999e-05	0.00131839	0	0	4.11997e-05	0	0	0	0.000370798	0.000288398	0.000226599	k__Bacteria	p__Verrucomicrobia	c__Verrucomicrobiae	o__	f__	g__	s__
OTU_1060	0.000123599	0	6.17996e-05	2.05999e-05	4.11997e-05	0	6.17996e-05	2.05999e-05	4.11997e-05	4.11997e-05	0.000144199	0.000308998	2.05999e-05	0	0	0.000205999	0.000288398	0.000288398	k__Bacteria	p__Proteobacteria	c__Deltaproteobacteria	o__Myxococcales	f__Sandaracinaceae	g__	s__
OTU_1061	0	0	0	0	0	0	0.000144199	0.000226599	0.000391397	0	0	0	0	0	0	0.00125659	0.000679796	0.000453197	k__Bacteria	p__Proteobacteria	c__Deltaproteobacteria	o__Bdellovibrionales	f__Bdellovibrionaceae	g__Bdellovibrio	s__
OTU_1062	0.000102999	6.17996e-05	0	8.23995e-05	0.000102999	4.11997e-05	0	0	0	0	2.05999e-05	6.17996e-05	0.000391397	0.000350198	0.000411997	0	4.11997e-05	0	k__Bacteria	p__Firmicutes	c__Clostridia	o__Clostridiales
OTU_1063	8.23995e-05	0.000102999	0	2.05999e-05	0	4.11997e-05	0.00109179	2.05999e-05	0	0	0	0	0	0	0	0	0	4.11997e-05	k__Bacteria	p__Bacteroidetes	c__Bacteroidia	o__Cytophagales	f__Spirosomaceae	g__Flectobacillus	s__
OTU_1064	0	0	0	0	0	0	0	0	0	0	2.05999e-05	0	0	0	0	0.000288398	0.000432597	0.000576796	k__Bacteria	p__unidentified_Bacteria	c__unidentified_Bacteria	o__unidentified_Bacteria	f__unidentified_Bacteria	g__unidentified_Bacteria	s__metal-contaminated_soil_clone_K20-27
OTU_1065	0	0	0	0	0	0	0	0	0	0	0	0	0	0	0	0.000185399	0.00123599	0.000597396	k__Bacteria	p__Firmicutes	c__Clostridia	o__Clostridiales	f__Ruminococcaceae	g__unidentified_Ruminococcaceae	s__Ruminococcus_sp_HUN007
OTU_1066	6.17996e-05	6.17996e-05	4.11997e-05	2.05999e-05	0	8.23995e-05	2.05999e-05	0	0	0.000308998	0.000185399	0.000123599	4.11997e-05	2.05999e-05	0	2.05999e-05	2.05999e-05	0.000102999	k__Bacteria	p__Proteobacteria	c__Deltaproteobacteria
OTU_1067	0.000123599	0.000144199	6.17996e-05	6.17996e-05	0.000102999	8.23995e-05	0	0	0	0.000102999	8.23995e-05	2.05999e-05	0.000185399	0.000247198	0.000144199	0	0	0	k__Bacteria	p__Firmicutes	c__Clostridia	o__Clostridiales	f__Ruminococcaceae	g__	s__
OTU_1068	0	2.05999e-05	6.17996e-05	0	0	2.05999e-05	0.000803395	0.000123599	0.000185399	0	0	4.11997e-05	2.05999e-05	0	0	6.17996e-05	4.11997e-05	0.000102999	k__Bacteria	p__Acidobacteria	c__Acidobacteriia	o__Solibacterales	f__unidentified_Solibacterales	g__Bryobacter	s__Acidobacteriaceae_bacterium_LX51
OTU_1069	0.000308998	0.000185399	6.17996e-05	0.000102999	0.000123599	6.17996e-05	0	0	0	6.17996e-05	4.11997e-05	4.11997e-05	0.000350198	0.000226599	0.000514997	0	4.11997e-05	0	k__Bacteria	p__Firmicutes	c__Clostridia	o__Clostridiales	f__Lachnospiraceae	g__unidentified_Lachnospiraceae
OTU_1070	8.23995e-05	0.000123599	8.23995e-05	0.000144199	0.000164799	0.000185399	0	0	0	0.000102999	6.17996e-05	6.17996e-05	4.11997e-05	0.000102999	0.000164799	0	2.05999e-05	0	k__Bacteria	p__Firmicutes	c__Clostridia	o__Clostridiales	f__unidentified_Clostridiales	g__Anaerovorax	s__
OTU_1071	0	2.05999e-05	0	0	0	0	0.000370798	0.000391397	0.000556196	0	0.000102999	4.11997e-05	0	0	2.05999e-05	0.00127719	0.000473797	0.000844595	k__Bacteria	p__Proteobacteria	c__Alphaproteobacteria	o__Caulobacterales	f__Caulobacteraceae	g__Phenylobacterium	s__
OTU_1072	0.000164799	0.000432597	0.000308998	0.000144199	0.000102999	0.000102999	2.05999e-05	0	0	0.000164799	0.000185399	0.000267798	0.000102999	8.23995e-05	6.17996e-05	0	0	0	k__Bacteria	p__Firmicutes	c__Clostridia	o__Clostridiales	f__Ruminococcaceae	g__unidentified_Ruminococcaceae
OTU_1073	0.000102999	0	0	0	0	2.05999e-05	0.000535597	0.000679796	0.000597396	0	0	0	0	0.000102999	0	0.000700396	0.000473797	0.000617996	k__Bacteria	p__Proteobacteria	c__Alphaproteobacteria	o__Rhodobacterales	f__Rhodobacteraceae
OTU_1074	0	0	0	0	0	0	0.000123599	0.00154499	0.000226599	0	0	0	0	0	0	0.000144199	6.17996e-05	0.000123599	k__Bacteria	p__Proteobacteria	c__Deltaproteobacteria	o__Oligoflexales	f__	g__	s__
OTU_1075	0.000782795	0.000679796	0.000535597	0.000226599	0.000494397	0.000164799	0	0	0	0.000102999	0.000123599	8.23995e-05	0.000782795	0.000741595	0.000700396	0	2.05999e-05	0	k__Bacteria	p__Firmicutes	c__Clostridia	o__Clostridiales	f__Ruminococcaceae
OTU_1076	0	2.05999e-05	0	0	0	0	0.000453197	0.000453197	0.00100939	0	2.05999e-05	0	0	0	0	0.000844595	0.000267798	0.000411997	k__Bacteria	p__Proteobacteria	c__Alphaproteobacteria	o__Rhizobiales	f__unidentified_Rhizobiales	g__Labrys	s__
OTU_1077	0.000185399	0.000432597	0.000185399	0.000123599	0.000308998	0.000164799	0	0	0	8.23995e-05	6.17996e-05	4.11997e-05	0.000473797	0.000782795	0.000659196	0	0	0	k__Bacteria	p__Firmicutes	c__Clostridia	o__Clostridiales
OTU_1078	0	0	0	0	0	0	0	2.05999e-05	4.11997e-05	0	0	0	0	0	0	0.000350198	0.000453197	0.000144199	k__Bacteria	p__Bacteroidetes	c__Bacteroidia	o__Chitinophagales	f__Chitinophagaceae
OTU_1079	0.000102999	0.000226599	4.11997e-05	0	8.23995e-05	0	0	0	0	0	4.11997e-05	0	0.000350198	0.000308998	0.000329598	0	0	0	k__Bacteria	p__Firmicutes	c__Clostridia	o__Clostridiales
OTU_1080	2.05999e-05	4.11997e-05	2.05999e-05	0.000226599	0.000247198	0.000308998	0	0	0	0	4.11997e-05	2.05999e-05	2.05999e-05	0	0	0	0	0	k__Bacteria	p__Firmicutes	c__Negativicutes	o__Selenomonadales	f__Veillonellaceae
OTU_1081	0	0	0	0	0	0	0.000329598	8.23995e-05	0.000370798	0	0	0	0	0	0	0.000144199	6.17996e-05	0.000123599	k__Bacteria	p__Bacteroidetes	c__Ignavibacteria	o__	f__	g__	s__
OTU_1082	0.000247198	0.000308998	6.17996e-05	4.11997e-05	0.000267798	2.05999e-05	0	0	0	0.000102999	6.17996e-05	8.23995e-05	0.000988794	0.00166859	0.00125659	0	6.17996e-05	0	k__Bacteria	p__Firmicutes
OTU_1083	4.11997e-05	0	8.23995e-05	0	0	0	0.00109179	0.000391397	0.000391397	0	4.11997e-05	2.05999e-05	0	0	0	2.05999e-05	6.17996e-05	8.23995e-05	k__Bacteria	p__Proteobacteria	c__Alphaproteobacteria	o__unidentified_Alphaproteobacteria	f__unidentified_Alphaproteobacteria	g__Parvibaculum	s__
OTU_1084	0	0	0	0	0	0	0.000720995	0.000329598	0.000370798	2.05999e-05	2.05999e-05	2.05999e-05	0	0	0	4.11997e-05	0	4.11997e-05	k__Bacteria	p__Bacteroidetes	c__Bacteroidia	o__Chitinophagales	f__Chitinophagaceae	g__Chitinophaga
OTU_1085	0.000164799	0.000123599	6.17996e-05	8.23995e-05	0.000164799	0.000185399	4.11997e-05	0	0	2.05999e-05	2.05999e-05	0	0.000205999	0.000205999	0.000185399	0	0	0	k__Bacteria	p__Firmicutes	c__Clostridia	o__Clostridiales
OTU_1086	2.05999e-05	0	4.11997e-05	2.05999e-05	0	0	0	0	0	6.17996e-05	0.000350198	0.000247198	0	0	0	0	0	0	k__Bacteria	p__Proteobacteria	c__Gammaproteobacteria	o__Enterobacteriales	f__Enterobacteriaceae	g__Leminorella	s__Leminorella_grimontii
OTU_1087	0.000411997	4.11997e-05	2.05999e-05	0.000144199	4.11997e-05	2.05999e-05	0	0	0	4.11997e-05	8.23995e-05	6.17996e-05	4.11997e-05	6.17996e-05	0	0	0	0	k__Bacteria	p__Firmicutes	c__Bacilli	o__Lactobacillales	f__Streptococcaceae	g__Streptococcus	s__Streptococcus_hyointestinalis
OTU_1088	0	0	0	0	0	0	0.000350198	0.000247198	0.00129779	0	0	0	0	0	0	0.000123599	4.11997e-05	8.23995e-05	k__Bacteria	p__Actinobacteria	c__unidentified_Actinobacteria	o__Pseudonocardiales	f__Pseudonocardiaceae	g__Kutzneria	s__
OTU_1089	0.000144199	0.000205999	0.000267798	0.000102999	8.23995e-05	0	0.000803395	0.000267798	0.000391397	0.000123599	2.05999e-05	4.11997e-05	0	0	0	6.17996e-05	8.23995e-05	2.05999e-05	k__Bacteria	p__unidentified_Bacteria	c__unidentified_Bacteria	o__unidentified_Bacteria	f__unidentified_Bacteria	g__unidentified_Bacteria
OTU_1090	2.05999e-05	4.11997e-05	2.05999e-05	4.11997e-05	6.17996e-05	2.05999e-05	0.000700396	0.000391397	0.000782795	2.05999e-05	8.23995e-05	8.23995e-05	0	6.17996e-05	0	0.00146259	0.000638596	0.000823995	k__Bacteria	p__Proteobacteria	c__Alphaproteobacteria	o__Rhizobiales	f__Xanthobacteraceae
OTU_1091	0.000123599	2.05999e-05	0.000144199	0.000185399	0.000411997	0.000514997	0	0	0	8.23995e-05	4.11997e-05	4.11997e-05	0.000102999	6.17996e-05	2.05999e-05	0	0	0	k__Bacteria	p__Firmicutes	c__Clostridia	o__Clostridiales	f__Ruminococcaceae
OTU_1092	0	0	0	0	0	0	0.000350198	0.00113299	0.000617996	0	0	0	0	0	0	0.000700396	0.000267798	6.17996e-05	k__Bacteria	p__Proteobacteria	c__Alphaproteobacteria	o__Rhizobiales	f__Beijerinckiaceae	g__Roseiarcus	s__
OTU_1093	0	4.11997e-05	0	0.000164799	0.000164799	0.000370798	0	2.05999e-05	2.05999e-05	2.05999e-05	6.17996e-05	0	0.000144199	0.000226599	0.000247198	0	4.11997e-05	0	k__Bacteria	p__Bacteroidetes	c__Bacteroidia	o__Bacteroidales	f__Paludibacteraceae
OTU_1094	0.000102999	0.000123599	2.05999e-05	4.11997e-05	8.23995e-05	0.000102999	0	0	2.05999e-05	2.05999e-05	2.05999e-05	4.11997e-05	0.000205999	0.000185399	0.000123599	0	0	0	k__Bacteria	p__Firmicutes	c__Clostridia	o__Clostridiales	f__Ruminococcaceae
OTU_1095	0	0	6.17996e-05	0	0	0	0.000576796	0.000205999	0.00129779	0	0	0	0	0	0	0.000700396	0.000679796	0.000720995	k__Bacteria	p__Acidobacteria	c__Acidobacteriia	o__Solibacterales	f__unidentified_Solibacterales	g__Candidatus_Solibacter	s__
OTU_1096	0.000123599	4.11997e-05	0	4.11997e-05	4.11997e-05	6.17996e-05	0	0	0	0	0	0	0.000267798	0.000288398	0.000308998	0	0	0	k__Bacteria	p__Firmicutes	c__Clostridia	o__Clostridiales
OTU_1097	0.000144199	0.000205999	0.000205999	8.23995e-05	0.000205999	4.11997e-05	0	0	4.11997e-05	0	2.05999e-05	0	0.000205999	0.000164799	6.17996e-05	0	0	0	k__Bacteria	p__Firmicutes	c__Clostridia	o__Clostridiales	f__Syntrophomonadaceae
OTU_1098	0	6.17996e-05	0	2.05999e-05	6.17996e-05	0	6.17996e-05	0	0	2.05999e-05	0.000164799	0.000205999	0	0	4.11997e-05	0.000185399	0.000432597	0.000226599	k__Bacteria	p__Acidobacteria	c__unidentified_Acidobacteria	o__unidentified_Acidobacteria	f__unidentified_Acidobacteria	g__unidentified_Acidobacteria	s__Acidobacteria_bacterium_WX27
OTU_1099	0	0	0	0	0	0	0.000535597	0.000329598	0.000308998	0	0	0	0	0	0	8.23995e-05	0	4.11997e-05	k__Bacteria	p__Actinobacteria	c__unidentified_Actinobacteria	o__Micromonosporales	f__Micromonosporaceae
OTU_1100	0	0	0	0	0	0	0.00119479	0.00193639	0.00372858	0	0	0	0	0	0	0.00216299	0.00148319	0.000782795	k__Bacteria	p__Bacteroidetes	c__Bacteroidia	o__Chitinophagales	f__Chitinophagaceae	g__	s__
OTU_1101	2.05999e-05	8.23995e-05	0	0.000102999	0.000205999	0.000226599	0	2.05999e-05	0	0	6.17996e-05	4.11997e-05	0.000329598	0.000205999	0.000308998	0	0	0	k__Bacteria	p__Proteobacteria	c__Deltaproteobacteria	o__Desulfovibrionales	f__Desulfovibrionaceae
OTU_1102	0.000102999	8.23995e-05	6.17996e-05	8.23995e-05	0.000123599	0.000123599	0	0	0	0	4.11997e-05	4.11997e-05	0.000205999	0.000185399	0.000226599	0	0	0	k__Bacteria	p__Tenericutes	c__Mollicutes	o__	f__	g__	s__
OTU_1103	6.17996e-05	0	2.05999e-05	0	2.05999e-05	0	0	2.05999e-05	0	4.11997e-05	8.23995e-05	0.000123599	0	0	4.11997e-05	0.000164799	8.23995e-05	0.000370798	k__Bacteria	p__Actinobacteria	c__unidentified_Actinobacteria	o__Frankiales	f__Cryptosporangiaceae	g__Fodinicola
OTU_1104	0	0	0	4.11997e-05	0	0	2.05999e-05	2.05999e-05	0	6.17996e-05	4.11997e-05	4.11997e-05	0	0	0	0.000535597	0.000350198	0.000514997	k__Bacteria	p__Bacteroidetes	c__Bacteroidia	o__Chitinophagales	f__Chitinophagaceae	g__Ferruginibacter	s__
OTU_1105	0.000123599	4.11997e-05	8.23995e-05	0.000123599	4.11997e-05	4.11997e-05	0.000164799	0.000185399	0.000102999	0.000267798	0.000123599	4.11997e-05	4.11997e-05	0	4.11997e-05	0.000144199	0.000123599	8.23995e-05	k__Bacteria	p__Proteobacteria	c__Gammaproteobacteria	o__Xanthomonadales	f__Rhodanobacteraceae	g__Luteibacter
OTU_1106	0	0	0	0	0	0	0.000411997	8.23995e-05	0.000659196	0	0	0	0	0	0	0.000144199	4.11997e-05	2.05999e-05	k__Bacteria	p__Acidobacteria	c__Acidobacteriia	o__Solibacterales	f__unidentified_Solibacterales	g__Bryobacter	s__
OTU_1107	0.000123599	0.000185399	0.000144199	6.17996e-05	0.000144199	4.11997e-05	2.05999e-05	0	0	4.11997e-05	0.000494397	0.000803395	0.000247198	6.17996e-05	0.000102999	0.000185399	8.23995e-05	0.000164799	k__Bacteria	p__Proteobacteria	c__Alphaproteobacteria	o__unidentified_Alphaproteobacteria	f__Acetobacteraceae	g__	s__
OTU_1108	0	0	0	0	0	0	0.000473797	0.000350198	0.000988794	0	0	0	0	0	0	8.23995e-05	8.23995e-05	0.000144199	k__Bacteria	p__Proteobacteria	c__Gammaproteobacteria
OTU_1109	0.000185399	8.23995e-05	4.11997e-05	2.05999e-05	4.11997e-05	6.17996e-05	0	0	0	4.11997e-05	4.11997e-05	0	0.000391397	0.000514997	0.000370798	0	2.05999e-05	0	k__Bacteria	p__Firmicutes	c__Clostridia	o__Clostridiales
OTU_1110	0.000267798	2.05999e-05	0.000267798	0.000844595	0.000679796	0.000247198	0	2.05999e-05	0	0.000205999	0.000453197	0.00135959	0.000226599	0.000329598	0	0	0	0	k__Bacteria	p__Bacteroidetes	c__Bacteroidia	o__Bacteroidales	f__Rikenellaceae	g__Alistipes	s__Alistipes_shahii
OTU_1111	0	0	0	0	0	0	0.000102999	0.000123599	8.23995e-05	0	0	0	0	0	0	0.000247198	0.000247198	0.000308998	k__Bacteria	p__Actinobacteria	c__Acidimicrobiia	o__Actinomarinales	f__	g__	s__
OTU_1112	8.23995e-05	0.000102999	6.17996e-05	4.11997e-05	8.23995e-05	0	0	0	0	0	6.17996e-05	4.11997e-05	0.000350198	0.000720995	0.000308998	0	4.11997e-05	0	k__Bacteria	p__Firmicutes	c__Clostridia	o__Clostridiales	f__Ruminococcaceae	g__	s__
OTU_1113	2.05999e-05	6.17996e-05	0	4.11997e-05	2.05999e-05	6.17996e-05	0	0	0	0.000762195	0.000123599	0.000185399	4.11997e-05	0	0	0	0	4.11997e-05	k__Bacteria	p__Bacteroidetes	c__Bacteroidia	o__Flavobacteriales	f__unidentified_Flavobacteriales	g__Empedobacter
OTU_1114	0	0	0	0	0	0	0.000164799	0.000102999	0.000453197	0	0	0	0	0	0	0.000102999	0.000391397	0.000247198	k__Bacteria	p__unidentified_Bacteria	c__unidentified_Bacteria	o__unidentified_Bacteria	f__unidentified_Bacteria	g__unidentified_Bacteria
OTU_1115	0.000123599	4.11997e-05	6.17996e-05	0.000329598	0.000700396	0.000473797	0	0	0	6.17996e-05	0.000123599	0.000123599	0.000308998	0.000205999	0.000267798	0	0	0	k__Bacteria	p__Firmicutes	c__Clostridia	o__Clostridiales	f__Lachnospiraceae
OTU_1116	0	0	0	0	0	0	2.05999e-05	0.000123599	0	0	0	0	0	0	0	0.000803395	0.000144199	0.000185399	k__Bacteria	p__Proteobacteria	c__Deltaproteobacteria	o__Bdellovibrionales	f__Bdellovibrionaceae	g__Bdellovibrio	s__
OTU_1117	0	0	0	0	0	0	2.05999e-05	2.05999e-05	2.05999e-05	0	0	0	0	0	0	0.000144199	0.000473797	0.000308998	k__Bacteria	p__unidentified_Bacteria	c__unidentified_Bacteria	o__unidentified_Bacteria	f__unidentified_Bacteria	g__unidentified_Bacteria
OTU_1118	0	0	0	0	0	0	0	2.05999e-05	0	0.000535597	2.05999e-05	2.05999e-05	4.11997e-05	0	0	0.000102999	4.11997e-05	0.000185399	k__Bacteria	p__Berkelbacteria	c__	o__	f__	g__	s__
OTU_1119	0	0	0	0	0	0	0.000144199	0.000473797	0.000432597	0	0	0	0	0	0	0.000308998	0.000370798	0.000411997	k__Bacteria	p__Actinobacteria	c__Acidimicrobiia	o__Actinomarinales
OTU_1120	0	0	0	0	0	0	8.23995e-05	0.000370798	4.11997e-05	0	0	0	0	0	0	0.000514997	0.000144199	0.000144199	k__Bacteria	p__Proteobacteria	c__Gammaproteobacteria	o__unidentified_Gammaproteobacteria	f__Burkholderiaceae	g__unidentified_Burkholderiaceae	s__Paraburkholderia_tuberum
OTU_1121	6.17996e-05	2.05999e-05	4.11997e-05	4.11997e-05	4.11997e-05	0	0.000782795	0.000267798	0.00150379	0	0.000267798	0.000164799	0	0	0	0.000679796	0.000473797	0.00154499	k__Bacteria	p__Proteobacteria	c__Gammaproteobacteria	o__	f__	g__	s__
OTU_1122	0	6.17996e-05	0.000205999	8.23995e-05	6.17996e-05	4.11997e-05	0	0	0	8.23995e-05	0.000411997	0.000226599	8.23995e-05	4.11997e-05	0	0	0	0	k__Bacteria	p__Bacteroidetes	c__Bacteroidia	o__Bacteroidales	f__Marinifilaceae	g__Odoribacter	s__Odoribacter_splanchnicus
OTU_1123	6.17996e-05	8.23995e-05	6.17996e-05	8.23995e-05	6.17996e-05	0	0	0	0	2.05999e-05	2.05999e-05	4.11997e-05	0.000288398	0.000267798	0.000288398	0	0	0	k__Bacteria	p__Firmicutes	c__Clostridia	o__Clostridiales	f__Ruminococcaceae
OTU_1124	2.05999e-05	0	0	0	0	0	0.000205999	8.23995e-05	0.00109179	0.000123599	0.000102999	0	0	2.05999e-05	0	0.000288398	0.000535597	0.000308998	k__Bacteria
OTU_1125	0	0	0	0	2.05999e-05	0	4.11997e-05	8.23995e-05	0.000267798	0	0	0	2.05999e-05	0	0	0.000350198	0.000556196	0.000267798	k__Bacteria	p__Proteobacteria	c__Alphaproteobacteria	o__Rhizobiales	f__unidentified_Rhizobiales	g__Rhodomicrobium	s__
OTU_1126	0	0	0	2.05999e-05	0	0	2.05999e-05	4.11997e-05	2.05999e-05	0.000102999	2.05999e-05	4.11997e-05	0	0	0	8.23995e-05	0.000205999	0.000659196	k__Bacteria	p__Bacteroidetes	c__Bacteroidia	o__Cytophagales	f__Microscillaceae	g__	s__
OTU_1127	6.17996e-05	0.000144199	8.23995e-05	0	0	0	0.00140079	0.000144199	0.000432597	2.05999e-05	0	2.05999e-05	0	0	0	2.05999e-05	2.05999e-05	6.17996e-05	k__Bacteria	p__Bacteroidetes	c__Bacteroidia	o__Cytophagales	f__Spirosomaceae	g__Spirosoma
OTU_1128	0	0	0	0	0	0	0.00125659	0.000102999	2.05999e-05	0	0	0	0	0	0	4.11997e-05	2.05999e-05	2.05999e-05	k__Bacteria	p__Bacteroidetes	c__Bacteroidia	o__Chitinophagales	f__Chitinophagaceae
OTU_1129	0	6.17996e-05	0	8.23995e-05	4.11997e-05	0	0	0	0	2.05999e-05	0	0.000926994	0	0	0	0	0	0	k__Bacteria	p__Bacteroidetes	c__Bacteroidia	o__Bacteroidales	f__Bacteroidaceae	g__Bacteroides	s__Bacteroides_nordii
OTU_1130	4.11997e-05	0.000144199	0.000556196	0	0	2.05999e-05	0.000411997	2.05999e-05	4.11997e-05	0	0	0	0	0	0	0	0	0	k__Bacteria	p__Verrucomicrobia	c__Verrucomicrobiae	o__Verrucomicrobiales	f__Verrucomicrobiaceae	g__Roseimicrobium	s__
OTU_1131	0.000144199	0.000144199	0.000102999	4.11997e-05	0.000205999	0	0	0	0	4.11997e-05	4.11997e-05	4.11997e-05	4.11997e-05	4.11997e-05	0	0	0	0	k__Bacteria	p__Firmicutes	c__Clostridia	o__Clostridiales	f__Ruminococcaceae	g__Candidatus_Soleaferrea	s__
OTU_1132	0.000102999	6.17996e-05	2.05999e-05	4.11997e-05	4.11997e-05	2.05999e-05	2.05999e-05	0	6.17996e-05	0	0.000308998	0.000288398	0.000123599	0	0	4.11997e-05	4.11997e-05	6.17996e-05	k__Bacteria	p__Proteobacteria	c__Gammaproteobacteria	o__Xanthomonadales	f__Rhodanobacteraceae	g__Tahibacter	s__
OTU_1133	2.05999e-05	0.000102999	4.11997e-05	0.000247198	0.000247198	0.000308998	0	0	0	0	0	0	6.17996e-05	8.23995e-05	6.17996e-05	0	0	0	k__Bacteria	p__Firmicutes
OTU_1134	0	0	0	0	0	0	8.23995e-05	0.000185399	6.17996e-05	0	0	0	0	0	0	0.000102999	0.000185399	0.000205999	k__Bacteria	p__Proteobacteria	c__Alphaproteobacteria	o__Rhizobiales
OTU_1135	2.05999e-05	0	4.11997e-05	4.11997e-05	4.11997e-05	0	4.11997e-05	0	0	0.000720995	0.000164799	0.000205999	4.11997e-05	0	4.11997e-05	0	0	0	k__Bacteria	p__Bacteroidetes	c__Bacteroidia	o__Flavobacteriales	f__unidentified_Flavobacteriales	g__Chryseobacterium
OTU_1136	0	2.05999e-05	2.05999e-05	4.11997e-05	0.000185399	0.000123599	0	0	0	4.11997e-05	2.05999e-05	2.05999e-05	0.000205999	0.000226599	0.000226599	0	0	0	k__Bacteria	p__Firmicutes	c__Clostridia	o__Clostridiales	f__Ruminococcaceae	g__unidentified_Ruminococcaceae
OTU_1137	0	0	0	0	0	0	0.00105059	0.000679796	0.00230719	0	0	0	0	0	0	0.00115359	0.00154499	0.00218359	k__Bacteria	p__unidentified_Bacteria	c__unidentified_Bacteria	o__unidentified_Bacteria	f__unidentified_Bacteria	g__unidentified_Bacteria
OTU_1138	0.000185399	0.000144199	2.05999e-05	8.23995e-05	8.23995e-05	4.11997e-05	0	0	0	2.05999e-05	4.11997e-05	6.17996e-05	0.000720995	0.000720995	0.000803395	0	0	0	k__Bacteria	p__Firmicutes	c__Clostridia	o__Clostridiales	f__Christensenellaceae
OTU_1139	0	0	0	0	0	0	6.17996e-05	4.11997e-05	8.23995e-05	0	0	0	0	0	0	0.000659196	0.000288398	6.17996e-05	k__Bacteria	p__Bacteroidetes	c__Bacteroidia	o__Cytophagales	f__Microscillaceae	g__	s__
OTU_1140	0.000164799	0.000123599	0	2.05999e-05	8.23995e-05	2.05999e-05	0	0	0	0	4.11997e-05	4.11997e-05	0.000350198	0.000370798	0.000514997	0	0	0	k__Bacteria	p__Firmicutes	c__Clostridia	o__Clostridiales	f__Christensenellaceae
OTU_1141	0.000102999	6.17996e-05	0.000102999	0.000164799	0.000288398	0.000370798	0	0	6.17996e-05	0	6.17996e-05	0	6.17996e-05	0	2.05999e-05	0	2.05999e-05	0	k__Bacteria	p__Tenericutes	c__Mollicutes	o__	f__	g__	s__
OTU_1142	0.000453197	0.000576796	0.000453197	0.000123599	0.000205999	0.000102999	0	2.05999e-05	0	0.000102999	0.000185399	4.11997e-05	0.000123599	8.23995e-05	0.000102999	0	0	0	k__Bacteria	p__Firmicutes	c__Clostridia	o__Clostridiales	f__Lachnospiraceae
OTU_1143	2.05999e-05	6.17996e-05	0	0.000267798	0.000102999	0.000267798	0	0	0	0	0	2.05999e-05	4.11997e-05	8.23995e-05	8.23995e-05	0	0	0	k__Bacteria	p__Firmicutes	c__Clostridia	o__Clostridiales	f__Ruminococcaceae
OTU_1144	6.17996e-05	4.11997e-05	0	0	0.000102999	0	0	0	4.11997e-05	0.000164799	0.000185399	0.000164799	4.11997e-05	0	0	0.000123599	0.000123599	0.000185399	k__Bacteria	p__Proteobacteria	c__Gammaproteobacteria	o__unidentified_Gammaproteobacteria	f__unidentified_Gammaproteobacteria	g__unidentified_Gammaproteobacteria
OTU_1145	4.11997e-05	6.17996e-05	4.11997e-05	0	6.17996e-05	6.17996e-05	0.000102999	2.05999e-05	0	0.000144199	0.000391397	0.000411997	0.000123599	0	4.11997e-05	2.05999e-05	0	0	k__Bacteria	p__Bacteroidetes	c__Bacteroidia	o__Sphingobacteriales	f__Sphingobacteriaceae	g__Nubsella	s__
OTU_1146	0	0	0	0	0	0	0	0	0	2.05999e-05	0	0	0	0	0	2.05999e-05	0.000102999	0.000597396	k__Bacteria	p__Gracilibacteria	c__Candidatus_Peribacteria	o__	f__	g__	s__
OTU_1147	0	0	0	0	0	0	0.000391397	0.000597396	0.000473797	0	0	0	0	0	0	0.000679796	0.000844595	0.000617996	k__Bacteria	p__Proteobacteria	c__Gammaproteobacteria	o__unidentified_Gammaproteobacteria	f__Woeseiaceae	g__Woeseia	s__
OTU_1148	0	0	0	0	0	0	0	0.000391397	0.000185399	0	0	0	0	0	0	0.000102999	0.000164799	0.000144199	k__Bacteria	p__Proteobacteria	c__Gammaproteobacteria	o__Xanthomonadales	f__Xanthomonadaceae	g__Arenimonas	s__
OTU_1149	0	0	2.05999e-05	6.17996e-05	0	0	0	0	0	0	8.23995e-05	0.000370798	0	0	0	8.23995e-05	4.11997e-05	2.05999e-05	k__Bacteria	p__Firmicutes	c__Clostridia	o__Clostridiales	f__Christensenellaceae
OTU_1150	6.17996e-05	6.17996e-05	0.000102999	0.000226599	0.000164799	0.000164799	0	2.05999e-05	0	0	4.11997e-05	4.11997e-05	0.000350198	0.000164799	0.000185399	0	6.17996e-05	0	k__Bacteria	p__Bacteroidetes	c__Bacteroidia	o__Bacteroidales	f__Rikenellaceae	g__Alistipes	s__
OTU_1151	0.000329598	0.000329598	0.000205999	0.000144199	0.000185399	0.000102999	0	0	0	6.17996e-05	0.000102999	8.23995e-05	0.000432597	0.000514997	0.000308998	0	0	0	k__Bacteria	p__Firmicutes	c__Clostridia	o__Clostridiales	f__Ruminococcaceae
OTU_1152	6.17996e-05	0.000123599	4.11997e-05	0.000123599	0.000329598	0.000144199	0	0	0	6.17996e-05	4.11997e-05	0	0.000205999	0.000267798	0.000247198	0	0	0	k__Bacteria	p__Tenericutes	c__Mollicutes	o__	f__	g__	s__
OTU_1153	0	0	0	0	0	0	0.000226599	0.000638596	0.000906394	0	0	0	0	0	0	0.000288398	0.000102999	0.000185399	k__Bacteria	p__Proteobacteria	c__Alphaproteobacteria	o__Rhodospirillales	f__unidentified_Rhodospirillales	g__Telmatospirillum	s__
OTU_1154	2.05999e-05	0	0	0	0	4.11997e-05	0	2.05999e-05	2.05999e-05	0.000102999	0.000226599	0.000205999	0	0	2.05999e-05	0.000247198	0.000350198	0.000556196	k__Bacteria	p__Bacteroidetes	c__Bacteroidia	o__Chitinophagales	f__Saprospiraceae	g__	s__
OTU_1155	0	0	0	0.000288398	0.000102999	0.000308998	0.000123599	0	6.17996e-05	0	0	0	0	4.11997e-05	8.23995e-05	0	0	0	k__Archaea	p__Euryarchaeota	c__Thermoplasmata	o__Methanomassiliicoccales	f__unidentified_Methanomassiliicoccales	g__Candidatus_Methanoplasma	s__
OTU_1156	2.05999e-05	0	0	0	0	0	0.000247198	0.000185399	0.000556196	0	0	2.05999e-05	0	0	0	8.23995e-05	0.000102999	0.000185399	k__Bacteria	p__Gemmatimonadetes	c__unidentified_Gemmatimonadetes	o__Gemmatimonadales	f__Gemmatimonadaceae	g__	s__
OTU_1157	0	2.05999e-05	0	0	0	0	0	2.05999e-05	2.05999e-05	0	4.11997e-05	4.11997e-05	2.05999e-05	0	0	0.000102999	0.000123599	0.000762195	k__Bacteria	p__Proteobacteria	c__Alphaproteobacteria
OTU_1158	6.17996e-05	6.17996e-05	6.17996e-05	4.11997e-05	0.000144199	2.05999e-05	0	0	0	0	2.05999e-05	2.05999e-05	0.000102999	0.000164799	0.000164799	0	0	0	k__Bacteria	p__Synergistetes	c__Synergistia	o__Synergistales	f__Synergistaceae	g__Candidatus_Tammella	s__
OTU_1159	4.11997e-05	0	4.11997e-05	0	0	2.05999e-05	0.000473797	0.00261618	0.000350198	0	0	0	0	2.05999e-05	0	0.000205999	6.17996e-05	0.000308998	k__Bacteria	p__Proteobacteria	c__Gammaproteobacteria	o__unidentified_Gammaproteobacteria	f__Burkholderiaceae	g__Bordetella	s__
OTU_1160	4.11997e-05	0	0	4.11997e-05	0	0.000308998	0	0	0	2.05999e-05	0	0.000988794	0	6.17996e-05	0	0	0	0	k__Bacteria	p__Proteobacteria	c__Gammaproteobacteria	o__unidentified_Gammaproteobacteria	f__Burkholderiaceae	g__Sutterella	s__
OTU_1161	0	2.05999e-05	0	0	0	0	0.000123599	2.05999e-05	4.11997e-05	0.000102999	4.11997e-05	0	0	0	0	0.000123599	0.000185399	0.000411997	k__Bacteria	p__	c__	o__	f__	g__	s__
OTU_1162	0	0	0	0	0	0	0.000494397	0.000185399	0.00138019	0.000102999	4.11997e-05	0	0	0	0	0.000308998	0.000144199	0.000144199	k__Bacteria	p__Chloroflexi	c__Ktedonobacteria	o__	f__	g__	s__
OTU_1163	0.000102999	8.23995e-05	4.11997e-05	6.17996e-05	6.17996e-05	2.05999e-05	4.11997e-05	8.23995e-05	4.11997e-05	6.17996e-05	0.000329598	0.000370798	4.11997e-05	0	0	0.000535597	0.000164799	0.000123599	k__Bacteria	p__Proteobacteria	c__Alphaproteobacteria	o__Caulobacterales	f__Caulobacteraceae	g__Brevundimonas	s__Brevundimonas_subvibrioides
OTU_1164	0	0	0	0	0	0	0.000288398	0.000102999	0.000926994	0	0	0	0	0	0	0.000144199	6.17996e-05	4.11997e-05	k__Bacteria	p__Proteobacteria	c__Gammaproteobacteria	o__Salinisphaerales	f__Solimonadaceae	g__Alkanibacter	s__gamma_proteobacterium_W109-152
OTU_1165	0.000617996	0.000494397	0.000576796	0.000164799	0.000164799	0.000102999	0	0	0	0.000391397	0.000185399	0.000164799	0.000205999	4.11997e-05	0.000123599	0	0	0	k__Bacteria	p__Firmicutes	c__Clostridia	o__Clostridiales	f__Lachnospiraceae
OTU_1166	0	2.05999e-05	4.11997e-05	0	4.11997e-05	0	0.000514997	0.000247198	0.000556196	0	0	0	0	0	0	0	0	0	k__Bacteria
OTU_1167	6.17996e-05	4.11997e-05	0	0	2.05999e-05	2.05999e-05	0	0	0	0	0	0	0.000288398	0.000247198	0.000226599	0	0	0	k__Bacteria	p__Firmicutes	c__Clostridia	o__Clostridiales	f__Ruminococcaceae
OTU_1168	0	0	0	0	0	0	0.000370798	0.000514997	0.000370798	0	0	0	0	0	0	0.000473797	0.000617996	0.000473797	k__Bacteria	p__Proteobacteria	c__Gammaproteobacteria	o__unidentified_Gammaproteobacteria	f__Woeseiaceae	g__Woeseia	s__
OTU_1169	0.000102999	4.11997e-05	4.11997e-05	0.000102999	6.17996e-05	8.23995e-05	0	0	0	2.05999e-05	4.11997e-05	4.11997e-05	8.23995e-05	0.000164799	0.000226599	0	0	0	k__Bacteria	p__Firmicutes	c__Clostridia	o__Clostridiales	f__Ruminococcaceae
OTU_1170	2.05999e-05	2.05999e-05	0	4.11997e-05	4.11997e-05	0.000102999	0	0	0	0	2.05999e-05	0	0.000185399	0.000185399	0.000247198	0	0	0	k__Bacteria	p__Firmicutes	c__Clostridia	o__Clostridiales	f__Ruminococcaceae
OTU_1171	0.000556196	0.000535597	0.000597396	6.17996e-05	0.000267798	0.000123599	0	0	0	0.000617996	0.000370798	0.000535597	0.000164799	6.17996e-05	8.23995e-05	0	0	0	k__Bacteria	p__Firmicutes	c__Clostridia	o__Clostridiales	f__Lachnospiraceae	g__unidentified_Lachnospiraceae
OTU_1172	0.000411997	0.000411997	0.000453197	0.000123599	0.000205999	0.000102999	0	0	0	0.000432597	0.000308998	0.000350198	0.000144199	8.23995e-05	0	0	2.05999e-05	4.11997e-05	k__Bacteria
OTU_1173	6.17996e-05	0	6.17996e-05	0.000102999	0.000164799	0.000185399	0	0	0	6.17996e-05	6.17996e-05	2.05999e-05	8.23995e-05	2.05999e-05	0.000123599	0	0	0	k__Bacteria	p__Firmicutes	c__Clostridia	o__Clostridiales	f__Ruminococcaceae	g__	s__
OTU_1174	0	0	4.11997e-05	2.05999e-05	6.17996e-05	0.000102999	0	0	0	4.11997e-05	0.000123599	0.000288398	0	0	0	4.11997e-05	4.11997e-05	4.11997e-05	k__Bacteria	p__Firmicutes	c__Clostridia	o__Clostridiales	f__Ruminococcaceae	g__	s__
OTU_1175	4.11997e-05	4.11997e-05	6.17996e-05	4.11997e-05	0.000102999	0	0	0	0	4.11997e-05	0.000226599	0.000164799	8.23995e-05	4.11997e-05	4.11997e-05	4.11997e-05	0.000226599	0.000123599	k__Bacteria	p__Proteobacteria	c__Gammaproteobacteria	o__Xanthomonadales	f__Rhodanobacteraceae	g__	s__
OTU_1176	4.11997e-05	0	0	0	2.05999e-05	0	0.000267798	0.000226599	0.000514997	0.000102999	0.000102999	0.000267798	0	6.17996e-05	0	0.000411997	0.000720995	0.000968194	k__Bacteria	p__Acidobacteria	c__Acidobacteriia	o__Solibacterales	f__unidentified_Solibacterales	g__Bryobacter	s__
OTU_1177	0	0	0	0	0	0	4.11997e-05	2.05999e-05	0	0	4.11997e-05	4.11997e-05	0	0	0	0.000514997	0.000370798	0.000659196	k__Bacteria	p__Actinobacteria	c__Thermoleophilia	o__Solirubrobacterales	f__	g__	s__
OTU_1178	0.000164799	8.23995e-05	0.000185399	0.000164799	8.23995e-05	0.000144199	0	0	0	4.11997e-05	6.17996e-05	6.17996e-05	0.000123599	6.17996e-05	0.000144199	0	0	0	k__Bacteria	p__Firmicutes	c__Clostridia	o__Clostridiales	f__Ruminococcaceae
OTU_1179	4.11997e-05	6.17996e-05	0	0	0	0	0	0	0	0	2.05999e-05	0	0.000350198	0.000329598	0.000350198	0	0	0	k__Bacteria	p__Proteobacteria	c__Deltaproteobacteria	o__Desulfovibrionales	f__Desulfovibrionaceae	g__Desulfovibrio
OTU_1180	0	4.11997e-05	8.23995e-05	0	6.17996e-05	0.000102999	0	0	0	6.17996e-05	0.000102999	2.05999e-05	8.23995e-05	0	2.05999e-05	0	0	2.05999e-05	k__Bacteria	p__Firmicutes	c__Clostridia	o__Clostridiales	f__Ruminococcaceae
OTU_1181	0	0	0	0	0	0	0	0	0	0.000473797	2.05999e-05	4.11997e-05	0	0	0	2.05999e-05	0.000144199	0.000370798	k__Bacteria
OTU_1182	0.000144199	0.000164799	8.23995e-05	4.11997e-05	0.000123599	6.17996e-05	0	0	0	2.05999e-05	4.11997e-05	6.17996e-05	0.000350198	0.000185399	0.000473797	0	0	0	k__Bacteria	p__Firmicutes	c__Clostridia	o__Clostridiales
OTU_1183	0	2.05999e-05	2.05999e-05	0	2.05999e-05	0	0.000267798	0.000164799	0.000514997	0.000144199	0.000164799	0.000102999	0	2.05999e-05	0	0.000102999	0.000741595	0.000123599	k__Bacteria	p__Proteobacteria	c__Gammaproteobacteria	o__unidentified_Gammaproteobacteria	f__Burkholderiaceae	g__Herbaspirillum
OTU_1184	6.17996e-05	8.23995e-05	0.000164799	0.000123599	6.17996e-05	4.11997e-05	0	2.05999e-05	2.05999e-05	0	6.17996e-05	0	6.17996e-05	2.05999e-05	0	6.17996e-05	2.05999e-05	2.05999e-05	k__Bacteria	p__Proteobacteria	c__Gammaproteobacteria	o__unidentified_Gammaproteobacteria	f__Burkholderiaceae
OTU_1185	6.17996e-05	0.000123599	0.000123599	0	0	2.05999e-05	0.000700396	8.23995e-05	0.000288398	4.11997e-05	0	2.05999e-05	0	0	0	0	6.17996e-05	0	k__Bacteria	p__Bacteroidetes	c__Bacteroidia	o__Chitinophagales	f__Saprospiraceae
OTU_1186	8.23995e-05	0	0	2.05999e-05	2.05999e-05	0	0	0	0	0	0	6.17996e-05	0.000329598	0.000308998	0.000453197	0	0	0	k__Bacteria	p__Firmicutes	c__Clostridia	o__Clostridiales	f__Ruminococcaceae
OTU_1187	0	0	0	0	0	0	0.000123599	0.000144199	0.000762195	0	0	0	0	0	0	0	0	4.11997e-05	k__Bacteria	p__Proteobacteria	c__Gammaproteobacteria
OTU_1188	6.17996e-05	4.11997e-05	8.23995e-05	8.23995e-05	0.000123599	0.000102999	2.05999e-05	0	8.23995e-05	6.17996e-05	0.000123599	8.23995e-05	8.23995e-05	4.11997e-05	8.23995e-05	4.11997e-05	0	0	k__Bacteria	p__Firmicutes	c__Clostridia	o__Clostridiales	f__Lachnospiraceae	g__Agathobacter	s__Eubacterium_ramulus
OTU_1189	6.17996e-05	4.11997e-05	0	2.05999e-05	6.17996e-05	0	0	0	0	4.11997e-05	0.000226599	0.000391397	2.05999e-05	0	0	4.11997e-05	2.05999e-05	0.000185399	k__Bacteria	p__Acidobacteria
OTU_1190	6.17996e-05	6.17996e-05	0.000102999	2.05999e-05	0	0	6.17996e-05	8.23995e-05	4.11997e-05	6.17996e-05	0	4.11997e-05	4.11997e-05	0	0	0.000823995	0.000288398	0.000329598	k__Bacteria	p__Actinobacteria	c__Thermoleophilia	o__Gaiellales	f__Gaiellaceae	g__Gaiella	s__
OTU_1191	0	0	0.000288398	0	0.000679796	0.000102999	0	2.05999e-05	0	0	0	2.05999e-05	0.000350198	0	0	0	0	0	k__Bacteria	p__Bacteroidetes	c__Bacteroidia	o__Bacteroidales	f__Bacteroidaceae	g__Bacteroides	s__Bacteroides_massiliensis
OTU_1192	0	2.05999e-05	0	4.11997e-05	0	2.05999e-05	2.05999e-05	2.05999e-05	0	0.000556196	0.000102999	0.000205999	2.05999e-05	0	0	0.000205999	0.000453197	0.000865194	k__Bacteria	p__Bacteroidetes	c__Bacteroidia	o__Cytophagales	f__Microscillaceae	g__	s__
OTU_1193	2.05999e-05	0	0	2.05999e-05	0	0	0.000617996	2.05999e-05	0.000556196	0	0	0	0	0	0	0	0	0	k__Bacteria	p__	c__	o__	f__	g__	s__
OTU_1194	6.17996e-05	2.05999e-05	0	0	4.11997e-05	0	0	0	0	0	0	0	0.000226599	0.000432597	0.000247198	0	0	0	k__Bacteria	p__Melainabacteria	c__	o__	f__	g__	s__
OTU_1195	0.000164799	0.000144199	8.23995e-05	8.23995e-05	0.000123599	0.000102999	4.11997e-05	0	2.05999e-05	6.17996e-05	4.11997e-05	4.11997e-05	2.05999e-05	6.17996e-05	6.17996e-05	0	0	0	k__Bacteria	p__Firmicutes	c__Clostridia	o__Clostridiales	f__Lachnospiraceae
OTU_1196	0.000123599	0.000102999	0	0.000267798	0.000226599	0.000288398	0	2.05999e-05	2.05999e-05	8.23995e-05	0.000102999	0	0.000185399	6.17996e-05	0.000123599	0	0	4.11997e-05	k__Bacteria	p__Firmicutes	c__Clostridia	o__Clostridiales
OTU_1197	6.17996e-05	4.11997e-05	6.17996e-05	4.11997e-05	4.11997e-05	0	0	0	2.05999e-05	2.05999e-05	0.000308998	0.000185399	0.000185399	0.000123599	6.17996e-05	0	0	0	k__Bacteria	p__Firmicutes	c__Negativicutes	o__Selenomonadales	f__Acidaminococcaceae	g__	s__
OTU_1198	6.17996e-05	4.11997e-05	0	2.05999e-05	0.000123599	2.05999e-05	0	0	0	4.11997e-05	0	0	0.000267798	0.000205999	0.000288398	0	0	0	k__Bacteria	p__Firmicutes	c__Clostridia	o__Clostridiales	f__Christensenellaceae	g__	s__
OTU_1199	0	0	0	0	0	0	0.000123599	0.000411997	0.000844595	0	0	0	0	0	0	2.05999e-05	0.000164799	0	k__Bacteria	p__Bacteroidetes	c__Bacteroidia	o__Chitinophagales	f__Chitinophagaceae
OTU_1200	0	2.05999e-05	0	0	0	0	0.000144199	8.23995e-05	0.000350198	0	0	0	0	0	0	0.000205999	0.000102999	0.000164799	k__Bacteria	p__Proteobacteria	c__Alphaproteobacteria	o__unidentified_Alphaproteobacteria	f__unidentified_Alphaproteobacteria	g__Parvibaculum	s__
OTU_1201	0	0	0	2.05999e-05	2.05999e-05	0	4.11997e-05	0.000123599	0.000205999	2.05999e-05	0	0	0	0	0	0.000144199	0.000185399	0.000226599	k__Bacteria	p__Bacteroidetes	c__Bacteroidia	o__Chitinophagales	f__Saprospiraceae
OTU_1202	0	0	0	0	0	0	0.000185399	0.000123599	0.000906394	0	0	0	0	0	0	0.000226599	0.000205999	0.000144199	k__Bacteria	p__Proteobacteria	c__Deltaproteobacteria	o__Myxococcales	f__Polyangiaceae	g__Minicystis	s__
OTU_1203	4.11997e-05	0	4.11997e-05	0	0	0	2.05999e-05	2.05999e-05	2.05999e-05	0	0	2.05999e-05	0	4.11997e-05	0	0.000102999	0.000514997	0.000102999	k__Bacteria	p__Gemmatimonadetes	c__unidentified_Gemmatimonadetes	o__Gemmatimonadales	f__Gemmatimonadaceae	g__Gemmatimonas	s__
OTU_1204	6.17996e-05	0.000226599	4.11997e-05	4.11997e-05	0	0	0	0	0	2.05999e-05	6.17996e-05	4.11997e-05	0.000411997	0.000679796	0.000473797	0	0	0	k__Bacteria	p__Firmicutes	c__Clostridia	o__Clostridiales	f__Ruminococcaceae
OTU_1205	2.05999e-05	8.23995e-05	0	0	0	4.11997e-05	0	8.23995e-05	0	4.11997e-05	0.000144199	0.000144199	0	0	0	0.000267798	0.000102999	0.000514997	k__Bacteria	p__Proteobacteria	c__Gammaproteobacteria	o__unidentified_Gammaproteobacteria	f__unidentified_Gammaproteobacteria	g__Acidibacter	s__
OTU_1206	0	0	0	0	2.05999e-05	0	0	2.05999e-05	6.17996e-05	0.000473797	4.11997e-05	0.000164799	0	0	0	0	0.000123599	0.000185399	k__Bacteria	p__unidentified_Bacteria	c__unidentified_Bacteria	o__unidentified_Bacteria	f__unidentified_Bacteria	g__unidentified_Bacteria	s__metal-contaminated_soil_clone_K20-12
OTU_1207	0	0	6.17996e-05	0	0	0	0.000185399	2.05999e-05	4.11997e-05	0.000411997	6.17996e-05	0.000123599	0	0	0	2.05999e-05	8.23995e-05	8.23995e-05	k__Bacteria	p__Bacteroidetes	c__Bacteroidia	o__Chitinophagales	f__Chitinophagaceae	g__Ferruginibacter	s__
OTU_1208	2.05999e-05	4.11997e-05	0	0	0	0	0	0	0	0	0	0	0.000164799	0.000411997	0.000308998	0	0	0	k__Bacteria	p__Proteobacteria	c__Deltaproteobacteria	o__Desulfovibrionales	f__Desulfovibrionaceae	g__Desulfovibrio
OTU_1209	0	0	0	0	0	0	0.000185399	0	0	0	0	0	0	0	2.05999e-05	0.000638596	0.000803395	0.000823995	k__Bacteria	p__Bacteroidetes	c__Bacteroidia	o__Bacteroidales	f__Prevotellaceae	g__unidentified_Prevotellaceae	s__Alloprevotella_sp_feline_oral_taxon_309
OTU_1210	6.17996e-05	4.11997e-05	0	4.11997e-05	8.23995e-05	4.11997e-05	0	0	0	0.000102999	2.05999e-05	4.11997e-05	0.000164799	0.000164799	0.000102999	0	0	2.05999e-05	k__Bacteria	p__Proteobacteria	c__Gammaproteobacteria	o__unidentified_Gammaproteobacteria	f__Burkholderiaceae
OTU_1211	6.17996e-05	0.000164799	6.17996e-05	6.17996e-05	6.17996e-05	4.11997e-05	0	6.17996e-05	0	0.000205999	8.23995e-05	4.11997e-05	4.11997e-05	4.11997e-05	0	0	0	0	k__Bacteria	p__Firmicutes	c__Clostridia	o__Clostridiales	f__Lachnospiraceae
OTU_1212	0.000123599	8.23995e-05	2.05999e-05	0.000102999	0.000123599	0.000144199	0	0	0	0	2.05999e-05	0	8.23995e-05	8.23995e-05	0.000144199	0	0	0	k__Bacteria	p__Firmicutes	c__Clostridia	o__Clostridiales
OTU_1213	0	0	0	0	0	0	0.000123599	0.000247198	0.000288398	0	0	0	0	0	0	0.000267798	0.000226599	6.17996e-05	k__Bacteria	p__Bacteroidetes	c__Bacteroidia	o__Chitinophagales	f__Chitinophagaceae
OTU_1214	0	0	0	0	0	0	0.000288398	0.000411997	0.000370798	0	0	0	0	0	0	0.000597396	0.000535597	0.000308998	k__Bacteria	p__Proteobacteria	c__Alphaproteobacteria	o__Rhodobacterales	f__Rhodobacteraceae	g__Silicimonas	s__
OTU_1215	0.000205999	0.000144199	0.000144199	6.17996e-05	0.000144199	2.05999e-05	0	0	0	6.17996e-05	8.23995e-05	6.17996e-05	4.11997e-05	0.000102999	4.11997e-05	0	0	0	k__Bacteria	p__Firmicutes	c__Clostridia	o__Clostridiales	f__Peptococcaceae
OTU_1216	0	0.000102999	2.05999e-05	0.000226599	8.23995e-05	0.000288398	0	0	0	2.05999e-05	6.17996e-05	4.11997e-05	8.23995e-05	2.05999e-05	4.11997e-05	0	0	0	k__Bacteria	p__Firmicutes	c__Clostridia	o__Clostridiales	f__Ruminococcaceae	g__	s__
OTU_1217	0	0	0	0	0	0	0.000102999	0.000988794	0.000741595	0	0	0	0	0	0	0.000205999	8.23995e-05	0.000102999	k__Bacteria	p__Proteobacteria	c__Alphaproteobacteria
OTU_1218	0	0	0.000102999	0	2.05999e-05	0	0.000885794	0.000185399	0.000494397	0	0	0	0	2.05999e-05	0	8.23995e-05	8.23995e-05	0.000102999	k__Bacteria	p__Proteobacteria	c__Gammaproteobacteria	o__unidentified_Gammaproteobacteria	f__unidentified_Gammaproteobacteria	g__Steroidobacter	s__
OTU_1219	0.000102999	4.11997e-05	4.11997e-05	2.05999e-05	0.000102999	8.23995e-05	0	0	0	6.17996e-05	2.05999e-05	6.17996e-05	0.000185399	0.000123599	0.000185399	0	2.05999e-05	0	k__Bacteria	p__Firmicutes	c__Clostridia	o__Clostridiales	f__Ruminococcaceae
OTU_1220	4.11997e-05	6.17996e-05	2.05999e-05	8.23995e-05	8.23995e-05	4.11997e-05	0	0	0	2.05999e-05	4.11997e-05	0	0.000288398	0.000329598	0.000329598	0	0	0	k__Bacteria	p__Proteobacteria	c__Deltaproteobacteria	o__Desulfovibrionales	f__Desulfovibrionaceae	g__Desulfovibrio	s__
OTU_1221	0.000102999	0.000123599	0.000123599	0.000102999	0.000700396	8.23995e-05	8.23995e-05	0.000102999	0.000370798	2.05999e-05	0.000102999	2.05999e-05	0.000226599	0.000226599	0.000144199	0	4.11997e-05	2.05999e-05	k__Bacteria	p__Firmicutes	c__Clostridia	o__Clostridiales	f__Ruminococcaceae	g__Candidatus_Soleaferrea	s__
OTU_1222	6.17996e-05	6.17996e-05	6.17996e-05	4.11997e-05	6.17996e-05	2.05999e-05	0	2.05999e-05	0	0.000164799	0.000144199	0.000164799	8.23995e-05	6.17996e-05	6.17996e-05	0	0	0	k__Bacteria	p__Actinobacteria	c__unidentified_Actinobacteria	o__Micrococcales	f__Intrasporangiaceae	g__	s__
OTU_1223	6.17996e-05	6.17996e-05	6.17996e-05	0	0	2.05999e-05	0	0	0	0	0	0	0.000123599	0.000329598	0.000247198	0	0	0	k__Bacteria	p__Firmicutes	c__Clostridia	o__Clostridiales	f__Ruminococcaceae
OTU_1224	0.000102999	2.05999e-05	0	0	6.17996e-05	0	0	0	0	0	0	2.05999e-05	0.000329598	0.000514997	0.000576796	0	0	0	k__Bacteria	p__Firmicutes	c__Clostridia	o__Clostridiales	f__Ruminococcaceae
OTU_1225	8.23995e-05	6.17996e-05	2.05999e-05	0	4.11997e-05	0	0	0	0	4.11997e-05	4.11997e-05	0	0.000164799	0.000205999	0.000288398	0	2.05999e-05	0	k__Bacteria	p__Firmicutes	c__Clostridia	o__Clostridiales
OTU_1226	6.17996e-05	2.05999e-05	0	2.05999e-05	8.23995e-05	0	0.000205999	8.23995e-05	0.000185399	6.17996e-05	8.23995e-05	0.000123599	0	2.05999e-05	0	0.000308998	0.000267798	0.000514997	k__Bacteria	p__Actinobacteria	c__Thermoleophilia	o__Solirubrobacterales	f__Solirubrobacteraceae	g__Conexibacter	s__
OTU_1227	4.11997e-05	0	0	0.000267798	0.000102999	0.000556196	2.05999e-05	2.05999e-05	0	0	0	2.05999e-05	4.11997e-05	4.11997e-05	6.17996e-05	0	0	0	k__Bacteria	p__unidentified_Bacteria	c__unidentified_Bacteria	o__unidentified_Bacteria	f__unidentified_Bacteria	g__unidentified_Bacteria	s__Candidatus_Saccharibacteria_bacterium_UB2523
OTU_1228	6.17996e-05	4.11997e-05	2.05999e-05	2.05999e-05	0.000102999	2.05999e-05	0	0	0	0	0	0	0.000247198	0.000226599	0.000123599	0	0	0	k__Bacteria	p__Firmicutes	c__Clostridia	o__Clostridiales	f__Ruminococcaceae
OTU_1229	0	2.05999e-05	4.11997e-05	0	2.05999e-05	0	0.000144199	4.11997e-05	0.000205999	2.05999e-05	0.000123599	0.000123599	2.05999e-05	0	0	0.000411997	0.000185399	0.000288398	k__Bacteria	p__Proteobacteria	c__Alphaproteobacteria	o__Rhizobiales	f__Hyphomicrobiaceae	g__Pedomicrobium	s__
OTU_1230	0	0	0	0	0	0	0	0.000576796	4.11997e-05	0	0	0	0	0	0	6.17996e-05	8.23995e-05	0.000370798	k__Bacteria	p__Actinobacteria	c__unidentified_Actinobacteria	o__Frankiales	f__Sporichthyaceae
OTU_1231	6.17996e-05	0.000144199	4.11997e-05	0	6.17996e-05	8.23995e-05	0.00280158	0.000823995	0.00199819	2.05999e-05	0.000370798	0.000247198	8.23995e-05	8.23995e-05	2.05999e-05	0.00267798	0.00253378	0.00251318	k__Bacteria	p__Proteobacteria	c__Alphaproteobacteria	o__Rhizobiales	f__Xanthobacteraceae	g__Rhodopseudomonas	s__
OTU_1232	6.17996e-05	0.000123599	6.17996e-05	0	0	0	0.000576796	2.05999e-05	0.000164799	0	8.23995e-05	2.05999e-05	8.23995e-05	0	0	4.11997e-05	6.17996e-05	8.23995e-05	k__Bacteria	p__Proteobacteria	c__Gammaproteobacteria	o__unidentified_Gammaproteobacteria	f__unidentified_Gammaproteobacteria	g__Aquicella	s__
OTU_1233	6.17996e-05	0.000102999	4.11997e-05	0	0	2.05999e-05	0.00113299	0.00109179	0.000638596	0	2.05999e-05	0	0	0	0	8.23995e-05	6.17996e-05	4.11997e-05	k__Bacteria	p__unidentified_Bacteria	c__unidentified_Bacteria	o__unidentified_Bacteria	f__unidentified_Bacteria	g__unidentified_Bacteria
OTU_1234	0	8.23995e-05	2.05999e-05	0	4.11997e-05	0	0	0	0	0.000576796	0.000164799	0.000308998	0	0	0	0	2.05999e-05	4.11997e-05	k__Bacteria	p__Bacteroidetes	c__Bacteroidia	o__Flavobacteriales	f__Crocinitomicaceae	g__Fluviicola
OTU_1235	0	0	0	0	4.11997e-05	2.05999e-05	0.000102999	0.000720995	0.000247198	0	8.23995e-05	4.11997e-05	0	0	4.11997e-05	2.05999e-05	8.23995e-05	0.000164799	k__Bacteria	p__Proteobacteria	c__Alphaproteobacteria	o__Caulobacterales	f__Caulobacteraceae	g__	s__
OTU_1236	0	0	0	0	0	0	0	2.05999e-05	8.23995e-05	0	0	0	0	0	0	0.000453197	0.000185399	0.000370798	k__Bacteria	p__Proteobacteria	c__Gammaproteobacteria	o__unidentified_Gammaproteobacteria	f__Burkholderiaceae	g__unidentified_Burkholderiaceae
OTU_1237	0	0	4.11997e-05	0	0	0	0.000823995	0.000102999	0.000123599	4.11997e-05	0	0	0	0	0	0.000432597	0.000247198	0.000205999	k__Bacteria	p__Proteobacteria	c__Alphaproteobacteria
OTU_1238	0.000185399	0.000164799	6.17996e-05	0	0.000102999	0	0.000473797	0	0.000102999	0	8.23995e-05	2.05999e-05	2.05999e-05	0	0	0	2.05999e-05	0	k__Bacteria	p__Acidobacteria	c__unidentified_Acidobacteria	o__unidentified_Acidobacteria	f__unidentified_Acidobacteria
OTU_1239	0.000411997	0.000350198	0.000453197	0.000700396	0.000782795	0.00102999	0	0	4.11997e-05	0.000123599	0.000288398	0.000144199	0.000597396	0.000411997	0.000370798	0	0	0	k__Bacteria	p__Firmicutes	c__Clostridia	o__Clostridiales	f__Lachnospiraceae	g__unidentified_Lachnospiraceae
OTU_1240	0.000205999	0.000102999	6.17996e-05	0.000185399	0.000123599	0.000144199	2.05999e-05	0	0	6.17996e-05	2.05999e-05	2.05999e-05	0.000164799	0.000102999	0.000226599	0	0	0	k__Bacteria	p__Firmicutes	c__Clostridia	o__Clostridiales
OTU_1241	8.23995e-05	8.23995e-05	0.000102999	4.11997e-05	0.000102999	4.11997e-05	0	0	0	0	6.17996e-05	0	0.000411997	0.000617996	0.000473797	0	0	0	k__Bacteria	p__Firmicutes	c__Clostridia	o__Clostridiales
OTU_1242	6.17996e-05	8.23995e-05	6.17996e-05	2.05999e-05	0.000123599	6.17996e-05	0.000535597	6.17996e-05	0.000288398	2.05999e-05	0.000164799	0.000123599	6.17996e-05	0	4.11997e-05	0.000164799	0.000185399	0.000329598	k__Bacteria	p__Bacteroidetes	c__Bacteroidia	o__Flavobacteriales	f__	g__	s__
OTU_1243	6.17996e-05	0	2.05999e-05	0	0	0	0	0	0	0	0	2.05999e-05	0.000144199	0.000329598	0.000329598	0	0	0	k__Bacteria	p__Firmicutes	c__Clostridia	o__Clostridiales	f__Ruminococcaceae
OTU_1244	4.11997e-05	0	0	2.05999e-05	0	0	0	0	0	0	4.11997e-05	0	0.000123599	0.000308998	0.000144199	0	0	0	k__Bacteria	p__Deferribacteres	c__unidentified_Deferribacteres	o__Deferribacterales	f__Deferribacteraceae	g__Mucispirillum	s__
OTU_1245	0.000267798	0	0	0	2.05999e-05	0.000102999	0.000102999	2.05999e-05	4.11997e-05	0	2.05999e-05	2.05999e-05	0	0.000205999	0	6.17996e-05	0.000102999	0	k__Bacteria	p__Firmicutes	c__Clostridia	o__Clostridiales	f__unidentified_Clostridiales	g__unidentified_Clostridiales	s__Clostridium_perfringens
OTU_1246	0	0	0	0	6.17996e-05	0	6.17996e-05	4.11997e-05	0	0	8.23995e-05	8.23995e-05	4.11997e-05	0	0	0.000164799	0.000185399	0.000432597	k__Bacteria	p__Gemmatimonadetes	c__unidentified_Gemmatimonadetes	o__Gemmatimonadales	f__Gemmatimonadaceae	g__Gemmatimonas
OTU_1247	0	0	0	0	2.05999e-05	0	0.000144199	0.000102999	0.000906394	2.05999e-05	2.05999e-05	4.11997e-05	0	0	0	4.11997e-05	8.23995e-05	0.000144199	k__Bacteria	p__Bacteroidetes	c__Bacteroidia	o__Cytophagales	f__Microscillaceae	g__	s__
OTU_1248	8.23995e-05	4.11997e-05	2.05999e-05	0.000144199	0.000205999	0.000164799	0	0	0	0	0	0	0.000164799	0.000226599	0.000144199	0	0	0	k__Bacteria	p__Firmicutes	c__Clostridia	o__Clostridiales	f__Lachnospiraceae	g__unidentified_Lachnospiraceae
OTU_1249	4.11997e-05	4.11997e-05	4.11997e-05	0.000205999	0.000123599	0.000288398	0	0	0	0	6.17996e-05	6.17996e-05	8.23995e-05	2.05999e-05	8.23995e-05	0	0	0	k__Bacteria	p__Firmicutes	c__Clostridia	o__Clostridiales	f__unidentified_Clostridiales	g__unidentified_Clostridiales
OTU_1250	0.000123599	0.000144199	0.000102999	0.000102999	0.000411997	0.000308998	0	0	0	2.05999e-05	4.11997e-05	0.000226599	0.000391397	0.000329598	0.000226599	0	0	0	k__Bacteria	p__Firmicutes	c__Clostridia	o__Clostridiales	f__Lachnospiraceae
OTU_1251	0	0	0	2.05999e-05	0	0	0	0	0	0.000329598	4.11997e-05	0.000205999	0	0	0	8.23995e-05	6.17996e-05	8.23995e-05	k__Bacteria	p__Bacteroidetes	c__Bacteroidia	o__Sphingobacteriales	f__	g__	s__
OTU_1252	6.17996e-05	0	6.17996e-05	0	8.23995e-05	0	0	0	0	2.05999e-05	8.23995e-05	0.000164799	2.05999e-05	0	0	6.17996e-05	0.000185399	4.11997e-05	k__Bacteria	p__Proteobacteria	c__Deltaproteobacteria	o__Bdellovibrionales	f__Bdellovibrionaceae	g__Bdellovibrio	s__
OTU_1253	0.000102999	8.23995e-05	0.000123599	0	0	0	0.000308998	0.000102999	0.000226599	8.23995e-05	2.05999e-05	2.05999e-05	2.05999e-05	0	0	4.11997e-05	4.11997e-05	8.23995e-05	k__Bacteria	p__Bacteroidetes	c__Bacteroidia	o__Sphingobacteriales	f__	g__	s__
OTU_1254	0	0	0	0	0	0	0	0.000205999	0	0	0	0	0	0	0	0	0	0.000473797	k__Bacteria	p__Bacteroidetes	c__Bacteroidia	o__Chitinophagales	f__Chitinophagaceae	g__unidentified_Chitinophagaceae	s__Terrimonas_sp_16-45A
OTU_1255	4.11997e-05	0	0	0.000144199	0.000205999	0.000123599	0	0	0	0	0	2.05999e-05	0.000144199	0.000144199	6.17996e-05	0	0	0	k__Bacteria
OTU_1256	4.11997e-05	6.17996e-05	2.05999e-05	0.000102999	0.000102999	0.000123599	0	0	0	0	2.05999e-05	2.05999e-05	0.000205999	0.000144199	0.000123599	4.11997e-05	0.000350198	0	k__Bacteria	p__Bacteroidetes	c__Bacteroidia	o__Bacteroidales	f__Rikenellaceae	g__Alistipes	s__
OTU_1257	0.000226599	0.000329598	0.000226599	8.23995e-05	6.17996e-05	0.000102999	0	0	0	4.11997e-05	0	2.05999e-05	0.000164799	8.23995e-05	4.11997e-05	0	0	0	k__Bacteria	p__Firmicutes	c__Clostridia	o__Clostridiales	f__Lachnospiraceae	g__unidentified_Lachnospiraceae	s__Galloisiana_yuasai
OTU_1258	0	0	2.05999e-05	0	0	0	0.000494397	8.23995e-05	0.000968194	0	0	0	0	0	0	2.05999e-05	0	4.11997e-05	k__Bacteria	p__Bacteroidetes	c__Bacteroidia	o__Cytophagales	f__Cytophagaceae
OTU_1259	0.000164799	0.000102999	2.05999e-05	0.000597396	0.000370798	0.000638596	2.05999e-05	8.23995e-05	0	4.11997e-05	0.000102999	2.05999e-05	4.11997e-05	8.23995e-05	6.17996e-05	0	2.05999e-05	0	k__Bacteria	p__Bacteroidetes	c__Bacteroidia	o__Bacteroidales	f__unidentified_Bacteroidales	g__Dysgonomonas	s__
OTU_1260	0	0	0	0	0	4.11997e-05	0	0.000597396	0	0	0	0	0	0	0	0.000144199	0.000102999	0	k__Bacteria	p__Firmicutes	c__Clostridia	o__Clostridiales	f__Peptostreptococcaceae	g__Peptostreptococcus	s__
OTU_1261	0.000205999	0.000144199	0.000102999	2.05999e-05	0.000597396	2.05999e-05	0	2.05999e-05	0	0	4.11997e-05	6.17996e-05	0.00131839	0.00319298	0.00201879	0	0	2.05999e-05	k__Bacteria	p__Melainabacteria	c__	o__	f__	g__	s__
OTU_1262	0	0	0	0	0	0	0.000535597	0.000453197	0.00154499	0	0	0	0	0	0	0.00127719	0.000638596	0.000370798	k__Bacteria	p__Verrucomicrobia	c__Verrucomicrobiae	o__Methylacidiphilales	f__Methylacidiphilaceae	g__	s__
OTU_1263	4.11997e-05	0.000123599	6.17996e-05	4.11997e-05	4.11997e-05	4.11997e-05	0	0	0	0	0	0	0.000288398	0.000288398	0.000226599	0	0	0	k__Bacteria	p__Firmicutes	c__Clostridia	o__Clostridiales
OTU_1264	4.11997e-05	8.23995e-05	0.000144199	2.05999e-05	2.05999e-05	0	0	0	0	6.17996e-05	4.11997e-05	0.000205999	0.000123599	4.11997e-05	0.000102999	0	0	0	k__Bacteria	p__Firmicutes	c__Clostridia	o__Clostridiales
OTU_1265	0	0	0	0	0	0	0	2.05999e-05	0.000267798	0	0	0	0	0	0	0.000350198	0	0	k__Bacteria	p__Proteobacteria	c__Gammaproteobacteria
OTU_1266	0	2.05999e-05	2.05999e-05	4.11997e-05	0	0	8.23995e-05	8.23995e-05	4.11997e-05	4.11997e-05	4.11997e-05	2.05999e-05	0	0	0	0.000164799	0.000370798	0.000288398	k__Bacteria	p__Actinobacteria	c__unidentified_Actinobacteria	o__Propionibacteriales	f__Nocardioidaceae	g__Nocardioides
OTU_1267	0	6.17996e-05	2.05999e-05	0	0	0	0.000597396	0.000556196	4.11997e-05	0	2.05999e-05	2.05999e-05	0	0	0	0	2.05999e-05	6.17996e-05	k__Bacteria	p__Bacteroidetes	c__Bacteroidia	o__Chitinophagales	f__Chitinophagaceae	g__	s__
OTU_1268	0.000102999	8.23995e-05	8.23995e-05	4.11997e-05	6.17996e-05	0	0.000535597	0.000102999	0.000123599	0	4.11997e-05	0	0	4.11997e-05	0	0	0	2.05999e-05	k__Bacteria	p__Proteobacteria	c__Gammaproteobacteria	o__unidentified_Gammaproteobacteria	f__unidentified_Gammaproteobacteria	g__unidentified_Gammaproteobacteria
OTU_1269	0.000144199	4.11997e-05	0.000102999	0.000247198	0.000226599	0.000267798	0	2.05999e-05	0	0.000102999	8.23995e-05	6.17996e-05	0.000226599	0.000205999	0.000144199	0	0	0	k__Bacteria	p__Firmicutes	c__Clostridia	o__Clostridiales
OTU_1270	0	0	0	0	0	0	0.000102999	0.00109179	0.000102999	0	0	0	0	0	0	6.17996e-05	0	2.05999e-05	k__Bacteria	p__Proteobacteria	c__Gammaproteobacteria	o__unidentified_Gammaproteobacteria	f__Burkholderiaceae
OTU_1271	8.23995e-05	4.11997e-05	6.17996e-05	0.000185399	0.000185399	0.000123599	0	0	0	0	2.05999e-05	0	0.000123599	0.000185399	8.23995e-05	0	0	0	k__Bacteria	p__Firmicutes	c__Clostridia	o__Clostridiales
OTU_1272	2.05999e-05	6.17996e-05	0	4.11997e-05	2.05999e-05	0	2.05999e-05	2.05999e-05	0	2.05999e-05	4.11997e-05	4.11997e-05	4.11997e-05	0	0	8.23995e-05	8.23995e-05	0.000288398	k__Bacteria	p__Proteobacteria	c__Deltaproteobacteria	o__Myxococcales	f__Sandaracinaceae	g__	s__
OTU_1273	6.17996e-05	2.05999e-05	0	4.11997e-05	0.000205999	0.000164799	0	0	0	2.05999e-05	2.05999e-05	4.11997e-05	0.000164799	0.000123599	8.23995e-05	0	0	0	k__Bacteria	p__Firmicutes	c__Clostridia	o__Clostridiales	f__Peptococcaceae
OTU_1274	0.000102999	0.000164799	6.17996e-05	0.000205999	0.000185399	0.000226599	0	2.05999e-05	0	2.05999e-05	0.000123599	4.11997e-05	0.000247198	0.000267798	0.000329598	0	0	0	k__Bacteria	p__Firmicutes	c__Clostridia	o__Clostridiales
OTU_1275	0	4.11997e-05	0	0	0	0	0.000659196	6.17996e-05	0.000164799	0	0	2.05999e-05	0	0	0	2.05999e-05	0	0.000123599	k__Bacteria	p__Bacteroidetes	c__Bacteroidia	o__Chitinophagales	f__Saprospiraceae	g__Phaeodactylibacter	s__
OTU_1276	0	2.05999e-05	0	0	0	0	2.05999e-05	2.05999e-05	0	2.05999e-05	8.23995e-05	0.000164799	4.11997e-05	0	0	0.000102999	6.17996e-05	0.000329598	k__Bacteria	p__Proteobacteria	c__Alphaproteobacteria	o__Rhodobacterales	f__Rhodobacteraceae	g__Amaricoccus	s__
OTU_1277	0.000185399	8.23995e-05	0.000102999	4.11997e-05	0.000473797	4.11997e-05	0	2.05999e-05	0	8.23995e-05	0.000102999	0.000123599	0.000473797	0.000617996	0.000370798	0	0	0	k__Bacteria	p__Firmicutes	c__Clostridia	o__Clostridiales	f__Ruminococcaceae	g__Candidatus_Soleaferrea	s__
OTU_1278	2.05999e-05	0	0	0	0	0	0.000144199	0.000556196	0.000205999	0	0	8.23995e-05	0	0	0	6.17996e-05	6.17996e-05	0.000288398	k__Bacteria	p__Proteobacteria	c__Alphaproteobacteria	o__Rhodospirillales	f__	g__	s__
OTU_1279	0.000123599	0	0	0	0	2.05999e-05	0	0	0	0	4.11997e-05	0.000267798	0	0.000102999	0	0	0	0	k__Bacteria	p__Actinobacteria	c__Coriobacteriia	o__Coriobacteriales	f__Eggerthellaceae	g__Slackia	s__Slackia_isoflavoniconvertens
OTU_1280	0	2.05999e-05	2.05999e-05	0	0	0	0.000659196	0.000185399	6.17996e-05	0	0	0	0	0	0	0	0	0	k__Bacteria	p__Verrucomicrobia	c__Verrucomicrobiae	o__Verrucomicrobiales	f__Verrucomicrobiaceae	g__Prosthecobacter	s__
OTU_1281	8.23995e-05	0.000144199	0.000102999	8.23995e-05	0.000123599	0.000102999	0	0	0	6.17996e-05	0.000164799	0.000308998	4.11997e-05	0.000144199	0.000226599	6.17996e-05	4.11997e-05	2.05999e-05	k__Bacteria	p__Nitrospirae	c__Nitrospira	o__Nitrospirales	f__Nitrospiraceae	g__unidentified_Nitrospiraceae
OTU_1282	6.17996e-05	0	2.05999e-05	0	0	0	0	0	0	0.000329598	8.23995e-05	2.05999e-05	4.11997e-05	6.17996e-05	0	0	0	0	k__Bacteria	p__Proteobacteria	c__Alphaproteobacteria	o__Rhodospirillales
OTU_1283	0	0	0	0	0	0	0	0	0.000144199	0	0	0	0	0	0	0.000741595	0.000102999	0.000144199	k__Bacteria	p__Proteobacteria	c__Alphaproteobacteria	o__unidentified_Alphaproteobacteria	f__unidentified_Alphaproteobacteria
OTU_1284	0.000102999	6.17996e-05	8.23995e-05	4.11997e-05	0	0	0	2.05999e-05	0	0	2.05999e-05	0	0.000185399	0.000102999	0.000205999	0	2.05999e-05	0	k__Bacteria
OTU_1285	0	0	0	0	0	0	0.000144199	0.000453197	0.000494397	0	0	0	0	0	0	0.000556196	0.000288398	0.000308998	k__Bacteria	p__Proteobacteria	c__Alphaproteobacteria
OTU_1286	4.11997e-05	2.05999e-05	8.23995e-05	2.05999e-05	6.17996e-05	2.05999e-05	2.05999e-05	2.05999e-05	0	0.000803395	0.000205999	0.000123599	0	0	0	0	0	0	k__Bacteria	p__Bacteroidetes	c__Bacteroidia	o__Flavobacteriales	f__unidentified_Flavobacteriales	g__Chryseobacterium
OTU_1287	0.000102999	0.000226599	0.000102999	0.000350198	0.000370798	0.000432597	0	0	0	6.17996e-05	8.23995e-05	4.11997e-05	0.000308998	0.000102999	0.000350198	0	2.05999e-05	0	k__Bacteria	p__Firmicutes	c__Clostridia	o__Clostridiales	f__Ruminococcaceae
OTU_1288	0	0	2.05999e-05	0	0	0	0.000164799	8.23995e-05	0	0	0.000123599	8.23995e-05	2.05999e-05	0	0	6.17996e-05	8.23995e-05	0.000556196	k__Bacteria	p__Verrucomicrobia	c__Verrucomicrobiae	o__Verrucomicrobiales	f__Rubritaleaceae	g__Luteolibacter	s__
OTU_1289	0	0	0	0	0	0	0	0.00109179	2.05999e-05	0	0	0	0	0	0	0	0	0	k__Bacteria	p__Verrucomicrobia	c__Verrucomicrobiae	o__Methylacidiphilales	f__Methylacidiphilaceae	g__unidentified_Methylacidiphilaceae	s__Verrucomicrobiaceae_bacterium_GAS474
OTU_1290	4.11997e-05	6.17996e-05	0	0.000185399	0.000185399	0.000247198	0	0	0	0	0	2.05999e-05	6.17996e-05	0.000102999	0.000144199	0	0	0	k__Bacteria	p__Bacteroidetes	c__Bacteroidia	o__Flavobacteriales	f__unidentified_Flavobacteriales	g__Apibacter	s__Apibacter_mensalis
OTU_1291	0	0	0	0	0	0	0.000494397	8.23995e-05	0.000102999	0	0	0	0	0	0	4.11997e-05	0.000885794	0.000350198	k__Bacteria	p__Proteobacteria	c__Gammaproteobacteria	o__unidentified_Gammaproteobacteria	f__Burkholderiaceae
OTU_1292	6.17996e-05	2.05999e-05	0	0.000267798	8.23995e-05	0.000329598	0	0	0	0	6.17996e-05	4.11997e-05	4.11997e-05	4.11997e-05	0	0	0	0	k__Bacteria	p__Firmicutes	c__Clostridia	o__Clostridiales	f__Ruminococcaceae	g__unidentified_Ruminococcaceae
OTU_1293	0.000102999	0.000102999	0.000370798	0.000205999	0.000102999	0.000205999	0	0	0	0	0.000185399	0.000288398	2.05999e-05	4.11997e-05	0	0	0	0	k__Bacteria	p__Actinobacteria	c__Coriobacteriia	o__Coriobacteriales	f__Eggerthellaceae	g__Senegalimassilia	s__
OTU_1294	4.11997e-05	6.17996e-05	8.23995e-05	0.000370798	0.000205999	0.000473797	0	0	0	2.05999e-05	4.11997e-05	4.11997e-05	6.17996e-05	4.11997e-05	0	0	0	0	k__Bacteria	p__Tenericutes	c__Mollicutes
OTU_1295	0	0	0	0	0	0	0.000205999	0.000865194	0.000906394	0	0	0	0	0	0	0	2.05999e-05	2.05999e-05	k__Bacteria	p__Bacteroidetes	c__Bacteroidia	o__Sphingobacteriales	f__unidentified_Sphingobacteriales	g__unidentified_Sphingobacteriales	s__Bacteroidetes_bacterium_RIFCSPLOWO2_12_FULL_35_15
OTU_1296	6.17996e-05	0.000102999	2.05999e-05	0.000247198	0.000123599	0.000102999	0	0	0	4.11997e-05	4.11997e-05	4.11997e-05	0.000123599	0.000185399	0.000247198	0	0	0	k__Bacteria	p__Firmicutes	c__Clostridia	o__Clostridiales	f__Lachnospiraceae
OTU_1297	0	0	0	0	0	0	0.000247198	0.000329598	0.000432597	0	0	0	0	0	0	0.000247198	4.11997e-05	0.000102999	k__Bacteria	p__Proteobacteria	c__Alphaproteobacteria	o__unidentified_Alphaproteobacteria
OTU_1298	0.000102999	0.000144199	6.17996e-05	0.000102999	0.000102999	2.05999e-05	2.05999e-05	0	4.11997e-05	6.17996e-05	0	0	0	4.11997e-05	8.23995e-05	0.000144199	0.000123599	8.23995e-05	k__Bacteria	p__Actinobacteria	c__unidentified_Actinobacteria	o__Micrococcales
OTU_1299	0	0	0.000659196	0	0.000411997	0	4.11997e-05	0	4.11997e-05	0	0	0	2.05999e-05	0	6.17996e-05	8.23995e-05	0	0	k__Bacteria	p__Firmicutes	c__Clostridia	o__Clostridiales	f__Ruminococcaceae	g__unidentified_Ruminococcaceae	s__Clostridiales_bacterium_42_27
OTU_1300	0	0	0	0	4.11997e-05	0	0.000144199	0.000102999	0.000267798	0	0	0	0	0	0	0.000205999	0.000123599	0.000144199	k__Bacteria	p__Proteobacteria	c__Alphaproteobacteria	o__Rhodobacterales	f__Rhodobacteraceae	g__Marivita	s__
OTU_1301	2.05999e-05	2.05999e-05	2.05999e-05	0.000102999	6.17996e-05	6.17996e-05	0	0	0	0	0	2.05999e-05	0.000144199	0.000185399	0.000144199	0	0	0	k__Bacteria	p__Firmicutes	c__Clostridia	o__Clostridiales	f__Ruminococcaceae
OTU_1302	2.05999e-05	0	2.05999e-05	0	0	6.17996e-05	0	0	0	0	0	0	0.000247198	0.000267798	0.000247198	0	0	0	k__Bacteria	p__Proteobacteria	c__Deltaproteobacteria	o__Desulfovibrionales	f__Desulfovibrionaceae	g__Desulfovibrio
OTU_1303	0.000102999	8.23995e-05	2.05999e-05	0	4.11997e-05	0	0.000308998	0.000123599	0.000226599	0	4.11997e-05	4.11997e-05	0	0	0	0.000205999	0.000205999	8.23995e-05	k__Bacteria	p__Proteobacteria	c__Alphaproteobacteria	o__unidentified_Alphaproteobacteria	f__unidentified_Alphaproteobacteria	g__unidentified_Alphaproteobacteria	s__Lacibacterium_aquatile
OTU_1304	2.05999e-05	8.23995e-05	4.11997e-05	0.000164799	0	0.000102999	0	0	0	2.05999e-05	4.11997e-05	6.17996e-05	6.17996e-05	8.23995e-05	4.11997e-05	0	0	0	k__Bacteria	p__Firmicutes	c__Clostridia	o__Clostridiales	f__Ruminococcaceae
OTU_1305	0	0	2.05999e-05	0	2.05999e-05	0	0.000226599	0.000102999	0.000720995	0	6.17996e-05	6.17996e-05	0	0	0	0.000267798	8.23995e-05	0.000144199	k__Bacteria	p__Proteobacteria	c__Gammaproteobacteria	o__unidentified_Gammaproteobacteria	f__Burkholderiaceae
OTU_1306	0.000123599	0	0.000164799	0	0.000288398	2.05999e-05	0	0	0	2.05999e-05	0	0	0	6.17996e-05	0	0	4.11997e-05	0	k__Bacteria	p__Firmicutes	c__Clostridia	o__Clostridiales	f__Ruminococcaceae
OTU_1307	0	2.05999e-05	6.17996e-05	2.05999e-05	0	0	0.000638596	8.23995e-05	0.000144199	0.000205999	0.000123599	6.17996e-05	0.000102999	2.05999e-05	4.11997e-05	6.17996e-05	0.000144199	0.000329598	k__Bacteria
OTU_1308	8.23995e-05	6.17996e-05	0.000102999	0	2.05999e-05	0	0.000370798	0.000205999	0.000144199	0.000102999	0.000164799	0.000329598	6.17996e-05	2.05999e-05	4.11997e-05	0.000144199	0.000535597	0.000247198	k__Bacteria	p__Proteobacteria	c__Gammaproteobacteria	o__unidentified_Gammaproteobacteria	f__Burkholderiaceae
OTU_1309	0	0	0	0	0	0	0.000267798	0.00111239	0.000226599	0	0	0	0	0	0	0.000865194	0.000185399	0.000102999	k__Bacteria	p__Proteobacteria	c__Alphaproteobacteria	o__Caulobacterales	f__Caulobacteraceae	g__	s__
OTU_1310	2.05999e-05	4.11997e-05	6.17996e-05	0	0	0	0	2.05999e-05	0	0.000205999	0.000102999	4.11997e-05	0	2.05999e-05	0	0.000144199	0.000267798	0.000473797	k__Bacteria	p__Bacteroidetes	c__Bacteroidia	o__Chitinophagales	f__Chitinophagaceae	g__	s__
OTU_1311	6.17996e-05	4.11997e-05	0	2.05999e-05	0.000205999	0	0	0	0	4.11997e-05	2.05999e-05	2.05999e-05	0.000205999	0.000391397	0.000350198	0	0	0	k__Bacteria	p__Firmicutes	c__Clostridia	o__Clostridiales	f__Ruminococcaceae
OTU_1312	8.23995e-05	6.17996e-05	6.17996e-05	0.000267798	6.17996e-05	0.000123599	0	0	0	4.11997e-05	2.05999e-05	4.11997e-05	0.000102999	2.05999e-05	2.05999e-05	0	0	0	k__Bacteria
OTU_1313	0.000123599	0.000185399	4.11997e-05	6.17996e-05	0.000123599	8.23995e-05	0	2.05999e-05	0	0	8.23995e-05	8.23995e-05	0.000453197	0.000473797	0.000700396	0	0	0	k__Bacteria	p__Firmicutes	c__Clostridia	o__Clostridiales
OTU_1314	6.17996e-05	4.11997e-05	2.05999e-05	0	0	0	0	0	0	2.05999e-05	0.000164799	0.000329598	0	4.11997e-05	0	0	0	0	k__Bacteria	p__Proteobacteria	c__Gammaproteobacteria	o__unidentified_Gammaproteobacteria	f__Burkholderiaceae	g__Verminephrobacter	s__
OTU_1315	2.05999e-05	8.23995e-05	0	0.000205999	0.000144199	0.000288398	0	0	0	2.05999e-05	6.17996e-05	6.17996e-05	6.17996e-05	0	6.17996e-05	0	0	0	k__Bacteria	p__Firmicutes	c__Clostridia	o__Clostridiales	f__Lachnospiraceae	g__unidentified_Lachnospiraceae
OTU_1316	2.05999e-05	2.05999e-05	0	2.05999e-05	4.11997e-05	6.17996e-05	0	0	0	4.11997e-05	0	8.23995e-05	0.000144199	0.000123599	0.000185399	0	2.05999e-05	0	k__Bacteria	p__Proteobacteria	c__Gammaproteobacteria	o__unidentified_Gammaproteobacteria	f__Rhodocyclaceae
OTU_1317	0	0	0	0	0	0	0.000329598	0.00125659	0.000576796	0	0	0	0	0	0	8.23995e-05	6.17996e-05	0	k__Bacteria	p__Acidobacteria	c__Acidobacteriia	o__Acidobacteriales	f__unidentified_Acidobacteriales
OTU_1318	6.17996e-05	8.23995e-05	8.23995e-05	0	8.23995e-05	2.05999e-05	0.000391397	2.05999e-05	0.000123599	0.000102999	0.000164799	0.000247198	2.05999e-05	6.17996e-05	0	0.000391397	0.000370798	0.000185399	k__Bacteria	p__Proteobacteria	c__Alphaproteobacteria	o__Rhizobiales	f__Beijerinckiaceae	g__Bosea	s__
OTU_1319	0	0	0	0	0	0	0.000494397	0.000308998	0.000308998	4.11997e-05	4.11997e-05	8.23995e-05	0	0	0	0.000123599	0.000144199	0.000123599	k__Bacteria	p__Actinobacteria	c__unidentified_Actinobacteria	o__Micromonosporales	f__Micromonosporaceae	g__Micromonospora	s__
OTU_1320	0	0	0	0	0	0	0.000123599	0.000102999	0.000432597	0	0	0	0	0	0	0.000741595	0.000288398	0.000123599	k__Bacteria	p__Proteobacteria	c__Deltaproteobacteria	o__Bdellovibrionales	f__Bdellovibrionaceae	g__Bdellovibrio	s__
OTU_1321	0	0	0	0	0	0	8.23995e-05	0.000164799	4.11997e-05	0	0	0	0	0	0	0.000123599	0.000185399	0.000185399	k__Bacteria	p__Bacteroidetes	c__Bacteroidia	o__Cytophagales	f__Cyclobacteriaceae	g__Fulvivirga	s__
OTU_1322	0	0	0	0	0	0	0.000164799	0.000638596	8.23995e-05	0	0	0	0	0	0	0	4.11997e-05	4.11997e-05	k__Bacteria	p__Proteobacteria	c__Alphaproteobacteria
OTU_1323	6.17996e-05	8.23995e-05	2.05999e-05	0	0.000185399	2.05999e-05	0	0	0	2.05999e-05	2.05999e-05	2.05999e-05	0.000164799	0.000205999	0.000205999	0	0	0	k__Bacteria
OTU_1324	6.17996e-05	4.11997e-05	0	2.05999e-05	4.11997e-05	6.17996e-05	0	0	0	0	4.11997e-05	2.05999e-05	0.000247198	0.000226599	0.000164799	0	0	0	k__Bacteria	p__Firmicutes	c__Clostridia	o__Clostridiales	f__Ruminococcaceae
OTU_1325	0.000123599	0	0	0	0	2.05999e-05	0	0	0	0	0	0	0.000267798	0.000247198	0.000247198	0	0	0	k__Bacteria	p__Firmicutes	c__Clostridia	o__Clostridiales	f__Ruminococcaceae
OTU_1326	0	0	0	0	0	0	0.000164799	0.000102999	0.000617996	0	0	0	0	0	0	0.000144199	4.11997e-05	6.17996e-05	k__Bacteria	p__Candidatus_Jorgensenbacteria	c__unidentified_Candidatus_Jorgensenbacteria	o__unidentified_Candidatus_Jorgensenbacteria	f__unidentified_Candidatus_Jorgensenbacteria	g__unidentified_Candidatus_Jorgensenbacteria	s__Candidatus_Adlerbacteria_bacterium_GW2011_GWC1_50_9
OTU_1327	0	0	0	0	0	0	2.05999e-05	8.23995e-05	0	0	0	0	0	0	0	0.000494397	0.000247198	0.000370798	k__Bacteria	p__Proteobacteria	c__Deltaproteobacteria	o__Myxococcales	f__Haliangiaceae	g__Haliangium	s__
OTU_1328	8.23995e-05	6.17996e-05	4.11997e-05	2.05999e-05	6.17996e-05	2.05999e-05	0.000494397	6.17996e-05	0.000164799	0	0	2.05999e-05	4.11997e-05	0	6.17996e-05	0	0	0	k__Bacteria	p__Proteobacteria	c__Deltaproteobacteria
OTU_1329	0	0	0	0	2.05999e-05	0	0	2.05999e-05	0	0.000123599	0.000102999	0.000102999	0	0	0	0.000123599	0.000185399	0.000432597	k__Bacteria	p__Bacteroidetes	c__Bacteroidia	o__Chitinophagales	f__Chitinophagaceae	g__Ferruginibacter	s__
OTU_1330	4.11997e-05	8.23995e-05	8.23995e-05	0	4.11997e-05	6.17996e-05	0	0	0	0	2.05999e-05	4.11997e-05	0.000308998	0.000391397	0.000205999	0	0	0	k__Bacteria	p__Tenericutes	c__Mollicutes
OTU_1331	0	0	0	0	0	0	6.17996e-05	2.05999e-05	0.000102999	0	0	0	0	0	0	6.17996e-05	0.000370798	0.000102999	k__Bacteria	p__unidentified_Bacteria	c__unidentified_Bacteria	o__unidentified_Bacteria	f__unidentified_Bacteria	g__unidentified_Bacteria	s__bacterium_LWQ8
OTU_1332	2.05999e-05	2.05999e-05	0	4.11997e-05	2.05999e-05	0	4.11997e-05	0	4.11997e-05	0.000659196	0.000102999	0.000123599	6.17996e-05	0	0	0.000123599	0.000205999	0	k__Bacteria	p__Bacteroidetes	c__Bacteroidia	o__Flavobacteriales	f__Crocinitomicaceae	g__Fluviicola	s__Fluviicola_sp
OTU_1333	2.05999e-05	0	2.05999e-05	0	0	0	8.23995e-05	8.23995e-05	0.000164799	0	0	0	4.11997e-05	0	0	0.000329598	0.000102999	0.000102999	k__Bacteria	p__Proteobacteria	c__Alphaproteobacteria
OTU_1334	4.11997e-05	4.11997e-05	6.17996e-05	4.11997e-05	6.17996e-05	4.11997e-05	0	0	6.17996e-05	2.05999e-05	4.11997e-05	6.17996e-05	0.000102999	0.000267798	8.23995e-05	0	0	0	k__Bacteria	p__Firmicutes	c__Clostridia	o__Clostridiales	f__Peptococcaceae
OTU_1335	0	0	0	0	0	0	0	2.05999e-05	2.05999e-05	0	0	0	0	0	0	0.000391397	0.000597396	0.000144199	k__Bacteria	p__Bacteroidetes	c__Bacteroidia	o__Chitinophagales	f__Chitinophagaceae	g__	s__
OTU_1336	0	0	0	0	0	0	0.000164799	0.00125659	0.000659196	0	0	0	0	0	0	0.000597396	0.000329598	0.000267798	k__Bacteria	p__Verrucomicrobia	c__Verrucomicrobiae
OTU_1337	0.000102999	0.000102999	0	2.05999e-05	0.000205999	0	0	0	2.05999e-05	0	2.05999e-05	4.11997e-05	0.000102999	0.000102999	8.23995e-05	0	2.05999e-05	2.05999e-05	k__Bacteria	p__Actinobacteria	c__Coriobacteriia	o__Coriobacteriales	f__	g__	s__
OTU_1338	0	0	0	0	0	0	0.000164799	8.23995e-05	0.000576796	0	0	0	0	0	0	0	4.11997e-05	0	k__Bacteria	p__unidentified_Bacteria	c__unidentified_Bacteria	o__unidentified_Bacteria	f__unidentified_Bacteria	g__unidentified_Bacteria
OTU_1339	0.000102999	0.000164799	6.17996e-05	0.000102999	0.000102999	0.000102999	0	0	0	2.05999e-05	0.000123599	8.23995e-05	0.000473797	0.000329598	0.000205999	0	0	0	k__Bacteria	p__Firmicutes	c__Clostridia	o__Clostridiales	f__Lachnospiraceae
OTU_1340	0	0	6.17996e-05	0	2.05999e-05	0	0.000288398	6.17996e-05	0.000453197	2.05999e-05	2.05999e-05	0	0	0	0	6.17996e-05	0	2.05999e-05	k__Bacteria	p__Proteobacteria	c__Deltaproteobacteria	o__Myxococcales	f__unidentified_Myxococcales	g__unidentified_Myxococcales	s__Sorangiineae_bacterium_NIC37A_2
OTU_1341	0	0	0	0	0	0	0.000308998	6.17996e-05	0.000535597	0	0	0	0	0	0	0	0	0	k__Bacteria	p__Candidatus_Kaiserbacteria	c__	o__	f__	g__	s__
OTU_1342	8.23995e-05	6.17996e-05	0	0	0.000102999	2.05999e-05	0	0	0	0	2.05999e-05	0	0.000164799	0.000411997	0.000453197	0	0	0	k__Bacteria	p__Proteobacteria	c__Deltaproteobacteria	o__Desulfovibrionales	f__Desulfovibrionaceae	g__Desulfovibrio	s__
OTU_1343	0	0	0	4.11997e-05	2.05999e-05	0	2.05999e-05	0.000102999	4.11997e-05	0	2.05999e-05	6.17996e-05	0	0	2.05999e-05	0.000659196	0.000679796	0.000164799	k__Bacteria	p__Acidobacteria	c__Acidobacteriia	o__Acidobacteriales	f__	g__	s__
OTU_1344	0.000123599	0.000164799	6.17996e-05	0	2.05999e-05	4.11997e-05	0.00284278	0.000391397	0.000906394	0.000102999	0.000123599	8.23995e-05	4.11997e-05	2.05999e-05	0	0.000267798	0.000247198	0.000350198	k__Bacteria	p__Bacteroidetes	c__Bacteroidia	o__Chitinophagales	f__Chitinophagaceae
OTU_1345	0	0	0	0	0	0	0.000102999	0.000102999	2.05999e-05	0	0	0	0	0	0	0.000144199	0.000144199	0.000144199	k__Bacteria	p__Bacteroidetes	c__Ignavibacteria	o__Ignavibacteriales	f__Ignavibacteriaceae	g__Ignavibacterium
OTU_1346	0	0	0	0	0	0	0.000102999	0.000885794	0.000308998	0	0	0	0	0	0	0.000102999	6.17996e-05	0.000164799	k__Bacteria	p__Verrucomicrobia	c__Verrucomicrobiae	o__Opitutales	f__Opitutaceae	g__Opitutus	s__
OTU_1347	2.05999e-05	4.11997e-05	6.17996e-05	4.11997e-05	8.23995e-05	0.000164799	0.000185399	2.05999e-05	0	0	2.05999e-05	0	0	0	4.11997e-05	0	0.000247198	0	k__Bacteria	p__Proteobacteria	c__Alphaproteobacteria	o__Rhodospirillales
OTU_1348	0	0	0	0	0	0	0.000144199	0	4.11997e-05	0.000411997	2.05999e-05	2.05999e-05	0	0	0	0	2.05999e-05	0.000144199	k__Bacteria	p__Proteobacteria	c__Deltaproteobacteria	o__Bdellovibrionales	f__Bdellovibrionaceae	g__Bdellovibrio	s__Bdellovibrio_bacteriovorus
OTU_1349	2.05999e-05	0	2.05999e-05	6.17996e-05	2.05999e-05	0	0	0	0	2.05999e-05	0.000102999	0.000164799	0	0	0	0	0	0	k__Bacteria	p__Firmicutes	c__Clostridia	o__Clostridiales	f__Ruminococcaceae	g__unidentified_Ruminococcaceae	s__Carnobacterium_sp_N15MGS-251
OTU_1350	2.05999e-05	2.05999e-05	0	0	0	2.05999e-05	0	0	2.05999e-05	6.17996e-05	8.23995e-05	0.000123599	8.23995e-05	0	0	6.17996e-05	0.000164799	0.000102999	k__Bacteria	p__Bacteroidetes	c__Bacteroidia	o__Chitinophagales	f__Saprospiraceae	g__	s__
OTU_1351	6.17996e-05	0	4.11997e-05	4.11997e-05	0.000102999	2.05999e-05	0	0	0	0	0	2.05999e-05	0.000123599	0.000123599	8.23995e-05	0	0	0	k__Bacteria	p__Firmicutes	c__Clostridia	o__Clostridiales	f__Ruminococcaceae
OTU_1352	0	2.05999e-05	6.17996e-05	0	0	0	0.000617996	4.11997e-05	8.23995e-05	0	0	6.17996e-05	0	0	0	0	2.05999e-05	2.05999e-05	k__Bacteria	p__Chloroflexi	c__Anaerolineae	o__Caldilineales	f__Caldilineaceae	g__	s__
OTU_1353	0	0	0	0	0	0	0.000247198	0.00109179	0.000144199	0	0	0	0	0	0	8.23995e-05	0.000123599	0.000123599	k__Bacteria	p__Actinobacteria	c__unidentified_Actinobacteria	o__Micrococcales	f__Microbacteriaceae	g__Gryllotalpicola	s__
OTU_1354	4.11997e-05	6.17996e-05	4.11997e-05	4.11997e-05	6.17996e-05	0	6.17996e-05	4.11997e-05	4.11997e-05	2.05999e-05	0.000123599	0.000185399	4.11997e-05	2.05999e-05	0	8.23995e-05	0.000102999	0.000514997	k__Bacteria	p__Acidobacteria	c__Acidobacteriia	o__Solibacterales	f__unidentified_Solibacterales	g__Bryobacter	s__
OTU_1355	4.11997e-05	2.05999e-05	0.000102999	0.000144199	0.000185399	6.17996e-05	0	0	0	0	0	0	2.05999e-05	2.05999e-05	2.05999e-05	0	0	0	k__Bacteria	p__Acidobacteria
OTU_1356	4.11997e-05	4.11997e-05	4.11997e-05	0	0	2.05999e-05	0.000638596	8.23995e-05	0.000350198	2.05999e-05	0	0	2.05999e-05	0	0	2.05999e-05	0	4.11997e-05	k__Bacteria	p__Proteobacteria	c__Deltaproteobacteria	o__Oligoflexales	f__Oligoflexaceae	g__Oligoflexus	s__
OTU_1357	0	0	0	0	0	0	0.000226599	8.23995e-05	0.000267798	0	0	0	0	0	0	0.000288398	0.000123599	0.000185399	k__Bacteria	p__Proteobacteria	c__Deltaproteobacteria	o__Bdellovibrionales	f__Bdellovibrionaceae	g__Bdellovibrio	s__Bdellovibrio_bacteriovorus
OTU_1358	6.17996e-05	2.05999e-05	4.11997e-05	2.05999e-05	0.000205999	4.11997e-05	0	0	0	4.11997e-05	2.05999e-05	4.11997e-05	8.23995e-05	0.000144199	0.000226599	0	0	0	k__Bacteria	p__Firmicutes	c__Clostridia	o__Clostridiales	f__Ruminococcaceae	g__	s__
OTU_1359	0	0	0	0	0	0	0.000247198	8.23995e-05	0.000556196	0	0	0	0	0	0	0	2.05999e-05	8.23995e-05	k__Bacteria
OTU_1360	0.000102999	8.23995e-05	4.11997e-05	0.000102999	0.000123599	0.000164799	0	0	0	0	4.11997e-05	0	0.000123599	8.23995e-05	6.17996e-05	0	6.17996e-05	0	k__Bacteria	p__Firmicutes	c__Clostridia	o__Clostridiales	f__Ruminococcaceae
OTU_1361	4.11997e-05	6.17996e-05	0	0.000205999	0.000102999	0.000350198	6.17996e-05	0	0	2.05999e-05	2.05999e-05	0	2.05999e-05	0	6.17996e-05	0	0	0	k__Bacteria	p__Firmicutes	c__Clostridia	o__Clostridiales	f__Ruminococcaceae	g__unidentified_Ruminococcaceae
OTU_1362	0	6.17996e-05	2.05999e-05	0	4.11997e-05	0	0	0	0	0.000144199	0.000247198	0.000144199	0	0	0	0	0	0.000164799	k__Bacteria	p__Proteobacteria	c__Gammaproteobacteria	o__Pseudomonadales	f__Moraxellaceae	g__Acinetobacter
OTU_1363	0.000288398	0.000226599	0.000164799	0.000514997	0.000205999	0.000700396	0	2.05999e-05	0	8.23995e-05	8.23995e-05	2.05999e-05	0.000164799	0.000164799	2.05999e-05	0	0	0	k__Bacteria	p__Firmicutes	c__Clostridia	o__Clostridiales
OTU_1364	0.000205999	0.000144199	0.000144199	0	4.11997e-05	2.05999e-05	0	0	0	2.05999e-05	0	4.11997e-05	4.11997e-05	2.05999e-05	6.17996e-05	0	0	0	k__Bacteria	p__Firmicutes	c__Clostridia	o__Clostridiales	f__Lachnospiraceae
OTU_1365	0	4.11997e-05	0	0	0	0	0	4.11997e-05	2.05999e-05	0	8.23995e-05	4.11997e-05	4.11997e-05	0	0	0.000782795	0.000370798	0.000597396	k__Bacteria	p__Proteobacteria	c__Alphaproteobacteria	o__unidentified_Alphaproteobacteria	f__unidentified_Alphaproteobacteria	g__unidentified_Alphaproteobacteria
OTU_1366	0.000123599	0.000144199	4.11997e-05	4.11997e-05	6.17996e-05	0	0	8.23995e-05	0	2.05999e-05	4.11997e-05	2.05999e-05	0.000350198	0.000576796	0.000494397	0	8.23995e-05	0	k__Bacteria	p__Firmicutes	c__Clostridia	o__Clostridiales	f__Ruminococcaceae
OTU_1367	6.17996e-05	0	0	0	0	0	0	0	0	0	6.17996e-05	0	0.000226599	0.000267798	0.000185399	0	0	0	k__Bacteria	p__Firmicutes	c__Clostridia	o__Clostridiales	f__Ruminococcaceae
OTU_1368	6.17996e-05	0	2.05999e-05	2.05999e-05	8.23995e-05	0	0	0	0	0	4.11997e-05	0	0.000205999	0.000267798	0.000144199	0	0	0	k__Bacteria	p__Proteobacteria	c__Deltaproteobacteria	o__Desulfovibrionales	f__Desulfovibrionaceae	g__Desulfovibrio
OTU_1369	0.000123599	0.000205999	6.17996e-05	0.000185399	0.000329598	0.000350198	0	0	2.05999e-05	2.05999e-05	0.000123599	2.05999e-05	0.000226599	0.000185399	0.000205999	0	0	0	k__Bacteria	p__Firmicutes	c__Clostridia	o__Clostridiales	f__Lachnospiraceae
OTU_1370	0	0	0	0	0	0	4.11997e-05	0.000597396	0.000329598	0	0	0	0	0	0	2.05999e-05	0	6.17996e-05	k__Bacteria	p__Bacteroidetes	c__Bacteroidia	o__Chitinophagales	f__Chitinophagaceae
OTU_1371	6.17996e-05	8.23995e-05	0.000164799	0.000123599	0	6.17996e-05	0	0	0	8.23995e-05	4.11997e-05	4.11997e-05	4.11997e-05	4.11997e-05	0	0	0	0	k__Bacteria	p__Proteobacteria	c__Alphaproteobacteria	o__unidentified_Alphaproteobacteria	f__Paracaedibacteraceae	g__	s__
OTU_1372	0	0	0	0	0	0	0.000453197	6.17996e-05	0.000473797	0	0	0	0	0	0	0	0	0	k__Bacteria	p__Parcubacteria	c__	o__	f__	g__	s__
OTU_1373	0.000144199	0.000164799	0.000102999	0	6.17996e-05	6.17996e-05	0	0	0	4.11997e-05	2.05999e-05	2.05999e-05	0.000123599	6.17996e-05	0.000144199	0	0	0	k__Bacteria	p__Firmicutes	c__Clostridia	o__Clostridiales	f__Ruminococcaceae
OTU_1374	4.11997e-05	8.23995e-05	2.05999e-05	0	0.000123599	6.17996e-05	4.11997e-05	0	0	0	0	4.11997e-05	0.000659196	0.000720995	0.000741595	0	0	0	k__Bacteria	p__Firmicutes	c__Clostridia	o__Clostridiales	f__Ruminococcaceae
OTU_1375	4.11997e-05	0	0	0	0	0	0.000535597	0.000576796	0.00158619	0	2.05999e-05	8.23995e-05	0	0	0	0.000782795	0.000473797	0.000638596	k__Bacteria	p__Proteobacteria	c__Alphaproteobacteria	o__Rhodospirillales	f__Rhodospirillaceae	g__	s__
OTU_1376	0	0	0	0	0	0	6.17996e-05	0.000926994	0.000514997	0	0	0	0	0	0	0.000391397	0.000102999	0	k__Bacteria	p__Bacteroidetes	c__Bacteroidia	o__Sphingobacteriales	f__unidentified_Sphingobacteriales	g__unidentified_Sphingobacteriales	s__bacterium_enrichment_culture_clone_auto79_4W
OTU_1377	0.000123599	0.000144199	6.17996e-05	0.000247198	0.000247198	0.000247198	0	0	0	4.11997e-05	0.000144199	2.05999e-05	0.000205999	0.000102999	4.11997e-05	0	0	0	k__Bacteria	p__Firmicutes	c__Clostridia	o__Clostridiales	f__Ruminococcaceae
OTU_1378	2.05999e-05	0	0	0.000123599	0	0	0.000164799	8.23995e-05	2.05999e-05	8.23995e-05	8.23995e-05	8.23995e-05	2.05999e-05	0	0	0	0.000102999	0.000102999	k__Bacteria	p__Firmicutes	c__Bacilli	o__Lactobacillales	f__Carnobacteriaceae	g__Granulicatella	s__
OTU_1379	4.11997e-05	2.05999e-05	0	0	6.17996e-05	2.05999e-05	0	0	0	4.11997e-05	0	2.05999e-05	0.000185399	0.000164799	0.000473797	0	0	0	k__Bacteria	p__Proteobacteria	c__Deltaproteobacteria	o__	f__	g__	s__
OTU_1380	0.000308998	0.000205999	0.000370798	0.000308998	0.000453197	0.000329598	0	0	0	6.17996e-05	0.000164799	0.000123599	0.000329598	0.000205999	0.000247198	0	0	0	k__Bacteria	p__Firmicutes	c__Clostridia	o__Clostridiales
OTU_1381	0	4.11997e-05	6.17996e-05	0	0	0	8.23995e-05	0	0	0.000308998	4.11997e-05	4.11997e-05	0	0	0	0	8.23995e-05	0.000144199	k__Bacteria
OTU_1382	2.05999e-05	0	0	0	0	0	0.000535597	0	0.000144199	2.05999e-05	0	0	0	0	0	2.05999e-05	2.05999e-05	8.23995e-05	k__Bacteria	p__Gracilibacteria	c__	o__	f__	g__	s__
OTU_1383	4.11997e-05	6.17996e-05	4.11997e-05	0.000102999	8.23995e-05	0.000144199	0	0	0	0	4.11997e-05	0	0.000144199	4.11997e-05	0.000102999	0	0	0	k__Bacteria	p__Firmicutes	c__Clostridia	o__Clostridiales	f__Ruminococcaceae
OTU_1384	2.05999e-05	0	0	0.000102999	0.000123599	0.000144199	0	2.05999e-05	0	0	4.11997e-05	2.05999e-05	0.000102999	0.000185399	0.000123599	0	0.000185399	2.05999e-05	k__Bacteria	p__Bacteroidetes	c__Bacteroidia	o__Bacteroidales	f__unidentified_Bacteroidales	g__Dysgonomonas	s__Dysgonomonas_hofstadii
OTU_1385	0.000164799	0.000247198	0.000267798	8.23995e-05	0.000144199	0.000102999	0	0	0	0.000102999	0.000102999	0.000123599	0.000164799	0.000267798	0.000144199	0	0	0	k__Bacteria	p__Firmicutes	c__Clostridia	o__Clostridiales	f__Ruminococcaceae	g__Candidatus_Soleaferrea	s__
OTU_1386	6.17996e-05	2.05999e-05	6.17996e-05	4.11997e-05	4.11997e-05	0	0	0	0	2.05999e-05	2.05999e-05	0	6.17996e-05	0.000144199	0.000247198	0	0	0	k__Bacteria	p__Firmicutes	c__Clostridia	o__Clostridiales	f__Ruminococcaceae	g__unidentified_Ruminococcaceae
OTU_1387	0.000247198	0	0	0.000123599	0	0	0	0	0	0	0	0.000370798	0	8.23995e-05	0	0	0	0	k__Bacteria	p__Firmicutes	c__Bacilli	o__Lactobacillales	f__Lactobacillaceae	g__Lactobacillus	s__Lactobacillus_sanfranciscensis
OTU_1388	0	0	0	0	0	0	0.000102999	0.000102999	0.000865194	0	0	0	0	0	0	0.000226599	0.000123599	8.23995e-05	k__Bacteria	p__Melainabacteria	c__unidentified_Melainabacteria	o__Obscuribacterales	f__	g__	s__
OTU_1389	0.000102999	4.11997e-05	0.000185399	2.05999e-05	0.000102999	0	0	0	0	6.17996e-05	2.05999e-05	0.000247198	0	0.000102999	0	0	0	0	k__Bacteria	p__Firmicutes	c__Clostridia	o__Clostridiales	f__Lachnospiraceae	g__Sellimonas	s__
OTU_1390	0.000102999	6.17996e-05	4.11997e-05	0.000164799	0.000205999	0.000164799	0	0	0	0	4.11997e-05	8.23995e-05	0.000102999	0	8.23995e-05	0	0	0	k__Bacteria	p__Firmicutes	c__Clostridia	o__Clostridiales	f__Lachnospiraceae
OTU_1391	0	0	0	0	0	0	0.000102999	0.000102999	0.000494397	0	0	0	0	0	0	0.000102999	2.05999e-05	0.000123599	k__Bacteria	p__Bacteroidetes	c__Bacteroidia	o__Sphingobacteriales	f__	g__	s__
OTU_1392	2.05999e-05	8.23995e-05	0	0	6.17996e-05	0	0	2.05999e-05	0	0.000123599	8.23995e-05	0.000102999	4.11997e-05	0	0	8.23995e-05	0.000226599	0.000288398	k__Bacteria	p__Proteobacteria	c__Gammaproteobacteria	o__Xanthomonadales	f__Xanthomonadaceae	g__Thermomonas	s__Thermomonas_brevis
OTU_1393	8.23995e-05	6.17996e-05	8.23995e-05	0.000123599	8.23995e-05	2.05999e-05	0.000164799	0	2.05999e-05	4.11997e-05	8.23995e-05	8.23995e-05	0	2.05999e-05	4.11997e-05	2.05999e-05	2.05999e-05	0.000123599	k__Bacteria	p__Firmicutes	c__Bacilli	o__Lactobacillales	f__Lactobacillaceae	g__Lactobacillus	s__Lactobacillus_johnsonii
OTU_1394	0.000205999	0.000226599	0.000164799	4.11997e-05	2.05999e-05	0	0	0	0	0	4.11997e-05	2.05999e-05	0.000123599	0.000370798	0.000329598	0	0	0	k__Bacteria	p__Firmicutes	c__Clostridia	o__Clostridiales	f__Lachnospiraceae
OTU_1395	0	0	0	2.05999e-05	0	0	0	0	0	0.000391397	8.23995e-05	4.11997e-05	0	0	0	0	0.000247198	0	k__Bacteria	p__Bacteroidetes	c__Bacteroidia	o__Flavobacteriales	f__Flavobacteriaceae	g__Flavobacterium
OTU_1396	2.05999e-05	0	2.05999e-05	0.000102999	8.23995e-05	0.000205999	0	0	0	0	0	6.17996e-05	6.17996e-05	6.17996e-05	8.23995e-05	0	0	0	k__Bacteria	p__Firmicutes	c__Clostridia	o__Clostridiales	f__Lachnospiraceae	g__unidentified_Lachnospiraceae
OTU_1397	2.05999e-05	4.11997e-05	2.05999e-05	0.000205999	0.000102999	2.05999e-05	0	0	4.11997e-05	0	4.11997e-05	8.23995e-05	0	0	6.17996e-05	0	0	0	k__Bacteria	p__unidentified_Bacteria	c__unidentified_Bacteria	o__Campylobacterales	f__Helicobacteraceae	g__Helicobacter
OTU_1398	0	0	0	0	2.05999e-05	0	4.11997e-05	4.11997e-05	4.11997e-05	2.05999e-05	0	0	0	0	0	0.000102999	0.000308998	0.000144199	k__Bacteria	p__Proteobacteria	c__Alphaproteobacteria	o__Sphingomonadales	f__Sphingomonadaceae
OTU_1399	0	0	0	0	0	0	2.05999e-05	6.17996e-05	0	0	8.23995e-05	4.11997e-05	0	0	0	0.000164799	0.000123599	0.000308998	k__Bacteria	p__Proteobacteria	c__Gammaproteobacteria	o__unidentified_Gammaproteobacteria	f__unidentified_Gammaproteobacteria	g__unidentified_Gammaproteobacteria
OTU_1400	0	0	0	0	0	2.05999e-05	0.00119479	0.000123599	0.000226599	2.05999e-05	6.17996e-05	0	2.05999e-05	2.05999e-05	0	2.05999e-05	4.11997e-05	6.17996e-05	k__Bacteria	p__Verrucomicrobia	c__Verrucomicrobiae	o__Verrucomicrobiales	f__Rubritaleaceae	g__Luteolibacter	s__
OTU_1401	6.17996e-05	0	0	4.11997e-05	0	0	8.23995e-05	0.000226599	0.000205999	4.11997e-05	8.23995e-05	2.05999e-05	2.05999e-05	0	0	0.000288398	0.000123599	0.000185399	k__Bacteria	p__Proteobacteria	c__Alphaproteobacteria	o__unidentified_Alphaproteobacteria	f__unidentified_Alphaproteobacteria
OTU_1402	0.000185399	0	6.17996e-05	4.11997e-05	0.000350198	2.05999e-05	0	0	0	6.17996e-05	0.000144199	4.11997e-05	6.17996e-05	0.000102999	2.05999e-05	2.05999e-05	2.05999e-05	0	k__Bacteria	p__Firmicutes	c__Clostridia	o__Clostridiales	f__Lachnospiraceae
OTU_1403	0.000102999	0.000102999	2.05999e-05	6.17996e-05	4.11997e-05	0	0	0	0	0	6.17996e-05	4.11997e-05	0.000205999	0.000308998	0.000350198	0	0	0	k__Bacteria	p__Firmicutes	c__Clostridia	o__Clostridiales
OTU_1404	0	2.05999e-05	4.11997e-05	0	0	0	0.000968194	2.05999e-05	0.000144199	0	0	0	0	0	0	2.05999e-05	0	0	k__Bacteria	p__Verrucomicrobia	c__Verrucomicrobiae	o__Methylacidiphilales	f__Methylacidiphilaceae	g__	s__
OTU_1405	0.000144199	0	0	0.000102999	2.05999e-05	0.000185399	0	0	0	0	2.05999e-05	0	0.000185399	0.000185399	0.000164799	0	0	0	k__Bacteria	p__Firmicutes	c__Clostridia	o__Clostridiales	f__Ruminococcaceae	g__unidentified_Ruminococcaceae	s__[Clostridium]_papyrosolvens
OTU_1406	0.000123599	0.000226599	0.000329598	0.000144199	0.000329598	0.000267798	0	0	0	6.17996e-05	4.11997e-05	4.11997e-05	6.17996e-05	6.17996e-05	2.05999e-05	0	6.17996e-05	0	k__Bacteria	p__Bacteroidetes	c__Bacteroidia	o__Bacteroidales	f__Tannerellaceae
OTU_1407	0	0	0	0	0	0	0.000164799	8.23995e-05	8.23995e-05	0	0	0	0	0	0	0.000247198	0.000144199	0.000123599	k__Bacteria	p__Firmicutes	c__Bacilli	o__Bacillales	f__unidentified_Bacillales	g__Exiguobacterium
OTU_1408	0	0	0	0	0	0	6.17996e-05	0.000164799	8.23995e-05	0	0	0	0	0	0	0.000247198	0.000123599	0.000185399	k__Bacteria	p__Proteobacteria	c__Gammaproteobacteria	o__Pseudomonadales	f__Pseudomonadaceae	g__Pseudomonas	s__Pseudomonas_hussainii
OTU_1409	0	0	0	0	0	0	0.000226599	8.23995e-05	0.000329598	0	0	0	0	0	0	2.05999e-05	0.000102999	2.05999e-05	k__Bacteria
OTU_1410	0.000123599	6.17996e-05	2.05999e-05	0.000123599	0.000123599	0.000123599	0	0	0	4.11997e-05	0.000102999	4.11997e-05	0.000123599	0.000102999	0.000123599	4.11997e-05	4.11997e-05	0	k__Bacteria	p__Firmicutes	c__Clostridia	o__Clostridiales
OTU_1411	0.000102999	0	6.17996e-05	4.11997e-05	0.000144199	0.000102999	0	0	0	2.05999e-05	4.11997e-05	4.11997e-05	0.000102999	0.000123599	8.23995e-05	0	0	0	k__Bacteria	p__Firmicutes	c__Clostridia	o__Clostridiales	f__Ruminococcaceae
OTU_1412	6.17996e-05	0.000102999	6.17996e-05	0	6.17996e-05	4.11997e-05	0	0	0	4.11997e-05	4.11997e-05	4.11997e-05	0.000226599	8.23995e-05	4.11997e-05	2.05999e-05	0	0	k__Bacteria	p__Firmicutes	c__Clostridia	o__Clostridiales	f__Lachnospiraceae
OTU_1413	4.11997e-05	6.17996e-05	2.05999e-05	0	4.11997e-05	0	0	0	0	0	0	6.17996e-05	0.000185399	0.000226599	0.000144199	0	0	0	k__Bacteria	p__Firmicutes	c__Clostridia	o__Clostridiales
OTU_1414	0.000144199	0.000288398	0.000164799	4.11997e-05	2.05999e-05	0.000144199	0	0	0	0.000164799	4.11997e-05	0.000123599	4.11997e-05	6.17996e-05	6.17996e-05	0	0	0	k__Bacteria	p__Firmicutes	c__Clostridia	o__Clostridiales	f__Lachnospiraceae	g__unidentified_Lachnospiraceae
OTU_1415	0	0	0	0	0	0	0.000247198	0.000638596	0.000453197	0	0	0	0	0	0	0.000617996	0.000494397	0.000329598	k__Bacteria	p__Proteobacteria	c__Alphaproteobacteria	o__Rhodobacterales	f__Rhodobacteraceae
OTU_1416	0	4.11997e-05	0	0	0	0	6.17996e-05	2.05999e-05	6.17996e-05	0	0	0	0	0	0	0.000494397	0.000432597	0.000144199	k__Bacteria	p__Acidobacteria	c__Acidobacteriia	o__Solibacterales	f__unidentified_Solibacterales	g__Bryobacter	s__
OTU_1417	4.11997e-05	0	0	4.11997e-05	4.11997e-05	0.000164799	0	0	0	0	0	0	0.000123599	0.000205999	0.000102999	0	0	0	k__Bacteria	p__Firmicutes	c__Clostridia	o__Clostridiales
OTU_1418	0	0	0	0	0	0	4.11997e-05	0.000102999	8.23995e-05	0	0	0	0	0	0	8.23995e-05	0.000123599	0.000247198	k__Bacteria	p__Chloroflexi	c__Dehalococcoidia
OTU_1419	0.000432597	0.000411997	0.000350198	6.17996e-05	0.000123599	8.23995e-05	0	0	0	0.000226599	0.000185399	0.000350198	8.23995e-05	6.17996e-05	2.05999e-05	0	0	0	k__Bacteria	p__Firmicutes	c__Clostridia	o__Clostridiales	f__Lachnospiraceae
OTU_1420	0	0	0	0	0	0	0.000288398	8.23995e-05	0.000803395	0	0	0	0	0	0	0	0	0	k__Bacteria	p__Bacteroidetes	c__Bacteroidia	o__Chitinophagales	f__Chitinophagaceae	g__	s__
OTU_1421	6.17996e-05	4.11997e-05	0	6.17996e-05	0	0	0	0	0	2.05999e-05	0	2.05999e-05	0.000123599	0.000185399	0.000226599	0	2.05999e-05	0	k__Bacteria	p__Firmicutes	c__Clostridia	o__Clostridiales	f__Lachnospiraceae
OTU_1422	0.000102999	4.11997e-05	0	4.11997e-05	8.23995e-05	0	6.17996e-05	2.05999e-05	2.05999e-05	0	0.000123599	6.17996e-05	6.17996e-05	4.11997e-05	0	0.000205999	0.000123599	0.000411997	k__Bacteria	p__Proteobacteria	c__Alphaproteobacteria	o__Rhodospirillales	f__	g__	s__
OTU_1423	2.05999e-05	0	0	0	0	0	0.000164799	0.000123599	0.000308998	0	0	4.11997e-05	0	0	0	0.000123599	6.17996e-05	4.11997e-05	k__Bacteria	p__Proteobacteria	c__Alphaproteobacteria	o__unidentified_Alphaproteobacteria	f__unidentified_Alphaproteobacteria	g__Reyranella	s__Reyranella_sp
OTU_1424	4.11997e-05	0.000102999	0	6.17996e-05	2.05999e-05	0.000185399	0	0	0	4.11997e-05	2.05999e-05	0	0.000123599	2.05999e-05	6.17996e-05	0	2.05999e-05	0	k__Bacteria
OTU_1425	0	0.000102999	4.11997e-05	0.000308998	0.000267798	0.000185399	0	0	0	0	0	2.05999e-05	0.000164799	8.23995e-05	4.11997e-05	0	0	0	k__Bacteria	p__Firmicutes	c__Clostridia	o__Clostridiales	f__Ruminococcaceae
OTU_1426	6.17996e-05	4.11997e-05	2.05999e-05	2.05999e-05	2.05999e-05	0	0	0	0	0	2.05999e-05	0	0.000123599	0.000205999	0.000102999	0	0	0	k__Bacteria	p__Firmicutes	c__Clostridia	o__Clostridiales
OTU_1427	0	0	0	0	0	0	0.000123599	0.000164799	0.000205999	0	0	0	0	0	0	0.000535597	0.000205999	0.000308998	k__Bacteria	p__Proteobacteria	c__Deltaproteobacteria	o__Bdellovibrionales	f__Bdellovibrionaceae	g__Bdellovibrio	s__
OTU_1428	0	0	0	0	0	0	0.000247198	0.000185399	0.000514997	0	0	0	0	0	0	2.05999e-05	0	0	k__Bacteria	p__Bacteroidetes	c__Bacteroidia	o__Chitinophagales	f__Chitinophagaceae	g__	s__
OTU_1429	0.000185399	0.000185399	0.000205999	0.000164799	0.000226599	0.000185399	0	0	0	8.23995e-05	6.17996e-05	6.17996e-05	0.000432597	0.000556196	0.000350198	0	0	0	k__Bacteria	p__Firmicutes	c__Clostridia	o__Clostridiales	f__Ruminococcaceae
OTU_1430	2.05999e-05	0	2.05999e-05	2.05999e-05	6.17996e-05	0	2.05999e-05	2.05999e-05	4.11997e-05	0	0.000144199	0.000164799	0	0	0	0.000205999	0.000164799	0.000679796	k__Bacteria	p__Actinobacteria	c__Thermoleophilia	o__Gaiellales	f__Gaiellaceae	g__Gaiella	s__
OTU_1431	0	0	0	0	0	0	0.000144199	2.05999e-05	0.000514997	0	0	0	0	0	0	0	0	0	k__Bacteria	p__Acidobacteria	c__Acidobacteriia	o__Solibacterales	f__unidentified_Solibacterales	g__Bryobacter	s__
OTU_1432	0	0	0	0	0	0	0.000164799	0.000185399	0.000226599	0	0	0	0	0	0	6.17996e-05	0.000102999	6.17996e-05	k__Bacteria	p__Actinobacteria	c__unidentified_Actinobacteria	o__Streptosporangiales	f__Streptosporangiaceae	g__Microbispora	s__
OTU_1433	4.11997e-05	0	0.000102999	0.000350198	0.000164799	0.000576796	2.05999e-05	2.05999e-05	4.11997e-05	0	4.11997e-05	0	8.23995e-05	0	0	6.17996e-05	6.17996e-05	0	k__Bacteria	p__Bacteroidetes	c__Bacteroidia	o__Bacteroidales	f__Bacteroidaceae	g__Bacteroides	s__
OTU_1434	6.17996e-05	6.17996e-05	0.000102999	4.11997e-05	0.000164799	0.000247198	0	0	0	0	0	0	6.17996e-05	4.11997e-05	0.000123599	0	0	0	k__Bacteria	p__Firmicutes	c__Clostridia	o__Clostridiales	f__Ruminococcaceae
OTU_1435	6.17996e-05	6.17996e-05	4.11997e-05	6.17996e-05	6.17996e-05	0	0	0	0	0	0	0	0.000494397	0.000391397	0.000597396	0	0	0	k__Bacteria	p__Firmicutes	c__Clostridia	o__Clostridiales	f__Ruminococcaceae
OTU_1436	4.11997e-05	0	0	6.17996e-05	0.000226599	6.17996e-05	0	0	0	2.05999e-05	2.05999e-05	4.11997e-05	4.11997e-05	6.17996e-05	2.05999e-05	0	0	0	k__Bacteria	p__Proteobacteria	c__Deltaproteobacteria	o__Desulfobacterales	f__Desulfobacteraceae	g__Desulfatiferula	s__
OTU_1437	0.000102999	0.000164799	4.11997e-05	6.17996e-05	0.000144199	6.17996e-05	0	0	0	0	6.17996e-05	8.23995e-05	0	6.17996e-05	0	0.000185399	0.000102999	0.000247198	k__Bacteria	p__Chloroflexi	c__Chloroflexia	o__Thermomicrobiales	f__	g__	s__
OTU_1438	6.17996e-05	2.05999e-05	4.11997e-05	8.23995e-05	0.000205999	0.000185399	0	0	0	0	6.17996e-05	4.11997e-05	4.11997e-05	2.05999e-05	6.17996e-05	0	0	0	k__Bacteria	p__Firmicutes	c__Clostridia	o__Clostridiales	f__Ruminococcaceae	g__	s__
OTU_1439	2.05999e-05	2.05999e-05	2.05999e-05	0	8.23995e-05	0	0	0	0	0	4.11997e-05	2.05999e-05	0.000123599	0.000205999	0.000205999	0	0	0	k__Bacteria	p__Firmicutes	c__Clostridia	o__Clostridiales	f__Ruminococcaceae	g__	s__
OTU_1440	0.000226599	0.000205999	0.000185399	8.23995e-05	6.17996e-05	8.23995e-05	2.05999e-05	0	0	8.23995e-05	4.11997e-05	6.17996e-05	0.000226599	0.000102999	0.000123599	0	0	0	k__Bacteria	p__Firmicutes	c__Clostridia	o__Clostridiales	f__Lachnospiraceae
OTU_1441	0.000123599	0.000205999	0.000164799	8.23995e-05	0.000267798	0	0	0	0	8.23995e-05	4.11997e-05	2.05999e-05	0.000185399	0.000226599	0.000288398	0	0	0	k__Bacteria	p__Firmicutes	c__Clostridia	o__Clostridiales	f__Ruminococcaceae	g__Candidatus_Soleaferrea	s__
OTU_1442	0	0	0	0	0	0	0.000144199	4.11997e-05	0.000411997	0	0	0	0	0	0	0.000102999	4.11997e-05	8.23995e-05	k__Bacteria	p__Bacteroidetes	c__Bacteroidia	o__Sphingobacteriales	f__	g__	s__
OTU_1443	0	0	0	0	0	0	0.000308998	8.23995e-05	0.000494397	0	4.11997e-05	0	0	0	0	0.000123599	0.000123599	2.05999e-05	k__Bacteria	p__Bacteroidetes	c__Bacteroidia	o__Cytophagales	f__Spirosomaceae	g__	s__
OTU_1444	0	0	0	0	0	0	0.000700396	0	2.05999e-05	0	0	0	0	0	0	0	0	0	k__Bacteria	p__Proteobacteria	c__Gammaproteobacteria	o__unidentified_Gammaproteobacteria	f__Burkholderiaceae	g__Polynucleobacter	s__Polynucleobacter_cosmopolitanus
OTU_1445	0	0	0	0	0	0	6.17996e-05	4.11997e-05	0	0	0	0	0	0	0	0.000123599	0.000247198	0.000432597	k__Bacteria	p__unidentified_Bacteria	c__unidentified_Bacteria	o__unidentified_Bacteria	f__unidentified_Bacteria	g__unidentified_Bacteria
OTU_1446	0	0	0	0	2.05999e-05	2.05999e-05	0	0	0	2.05999e-05	0.000247198	0.000102999	2.05999e-05	0	2.05999e-05	4.11997e-05	6.17996e-05	0.000556196	k__Bacteria	p__Verrucomicrobia	c__Verrucomicrobiae	o__Verrucomicrobiales	f__Verrucomicrobiaceae	g__Roseimicrobium	s__
OTU_1447	4.11997e-05	0	4.11997e-05	0.000226599	0.000123599	0.000267798	0	0	0	0	0	2.05999e-05	0	0	0	0	0	0	k__Bacteria	p__Tenericutes	c__Mollicutes	o__	f__	g__	s__
OTU_1448	6.17996e-05	4.11997e-05	0	0	2.05999e-05	2.05999e-05	0	0	0	0	0	0	0.000123599	0.000205999	0.000205999	0	0	0	k__Bacteria	p__Firmicutes	c__Clostridia	o__Clostridiales
OTU_1449	6.17996e-05	8.23995e-05	4.11997e-05	2.05999e-05	6.17996e-05	0	0	0	0	2.05999e-05	4.11997e-05	0	0.000453197	0.000329598	0.000308998	0	2.05999e-05	0	k__Bacteria	p__Proteobacteria	c__Deltaproteobacteria
OTU_1450	0	6.17996e-05	6.17996e-05	0	0	0	0.000411997	0.000144199	0.00102999	0	0	0	0	0	0	0.000597396	0.000247198	0.000391397	k__Bacteria	p__Fibrobacteres	c__Fibrobacteria	o__Fibrobacterales	f__Fibrobacteraceae	g__	s__
OTU_1451	2.05999e-05	0	0	0	0	2.05999e-05	0	0	0	2.05999e-05	4.11997e-05	6.17996e-05	0	0	0	0.000102999	0.000308998	0.000288398	k__Bacteria	p__Bacteroidetes	c__Bacteroidia	o__Cytophagales	f__Microscillaceae	g__Ohtaekwangia	s__
OTU_1452	2.05999e-05	8.23995e-05	4.11997e-05	0	4.11997e-05	0	2.05999e-05	0	0	0.000102999	4.11997e-05	2.05999e-05	0	4.11997e-05	0.000123599	0	0	0	k__Bacteria	p__Firmicutes	c__Clostridia	o__Clostridiales	f__Ruminococcaceae	g__unidentified_Ruminococcaceae
OTU_1453	4.11997e-05	6.17996e-05	4.11997e-05	4.11997e-05	2.05999e-05	2.05999e-05	0.000329598	0.000597396	0.000247198	2.05999e-05	0.000288398	0.000226599	4.11997e-05	0	0	0.000164799	0.000226599	0.000164799	k__Bacteria	p__Actinobacteria	c__unidentified_Actinobacteria	o__Propionibacteriales	f__Nocardioidaceae	g__Marmoricola
OTU_1454	0	0	0	0	0	0	0	2.05999e-05	0	0	0	0.000123599	2.05999e-05	0	0	4.11997e-05	0.000144199	0.000308998	k__Bacteria	p__Proteobacteria	c__Deltaproteobacteria	o__Myxococcales
OTU_1455	6.17996e-05	8.23995e-05	4.11997e-05	6.17996e-05	8.23995e-05	0.000102999	0	0	0	0	6.17996e-05	2.05999e-05	4.11997e-05	0.000102999	8.23995e-05	0	0	0	k__Bacteria
OTU_1456	0	0	0	0	0	0	0.000123599	0.00113299	0.000308998	0	0	0	0	0	0	0	2.05999e-05	0	k__Bacteria
OTU_1457	6.17996e-05	0	2.05999e-05	0	0	6.17996e-05	2.05999e-05	2.05999e-05	0	0	0.000144199	0.000205999	2.05999e-05	0	0	0	6.17996e-05	0	k__Bacteria	p__Proteobacteria	c__Gammaproteobacteria	o__unidentified_Gammaproteobacteria	f__unidentified_Gammaproteobacteria	g__Chitinimonas	s__Chitinimonas_taiwanensis
OTU_1458	0	0	0	0	0	0	0.000391397	0.000185399	0.000844595	0	0	0	0	0	0	0.000144199	0.000102999	0	k__Bacteria	p__Acidobacteria	c__Acidobacteriia	o__Acidobacteriales	f__unidentified_Acidobacteriales	g__Bryocella	s__
OTU_1459	0	0	0	0	0	0	0.000226599	2.05999e-05	0.000535597	0	0	0	0	0	0	4.11997e-05	0	4.11997e-05	k__Bacteria	p__Verrucomicrobia	c__Verrucomicrobiae
OTU_1460	2.05999e-05	6.17996e-05	2.05999e-05	0.000102999	0.000102999	6.17996e-05	8.23995e-05	6.17996e-05	2.05999e-05	6.17996e-05	0.000267798	0.000267798	4.11997e-05	0	0	0.000144199	0.000164799	0.000247198	k__Bacteria	p__Actinobacteria	c__unidentified_Actinobacteria	o__Streptomycetales	f__Streptomycetaceae	g__Streptomyces
OTU_1461	4.11997e-05	0.000123599	6.17996e-05	4.11997e-05	0	4.11997e-05	0.000597396	0.000391397	0.000350198	2.05999e-05	4.11997e-05	2.05999e-05	0	0	0	0.000185399	0.000185399	0.000102999	k__Bacteria	p__Proteobacteria	c__Alphaproteobacteria	o__Rhodobacterales	f__Rhodobacteraceae
OTU_1462	4.11997e-05	2.05999e-05	8.23995e-05	0	0	0	0.000144199	0.000123599	0.000185399	0	4.11997e-05	0	0	0	0	6.17996e-05	0	0	k__Bacteria	p__Proteobacteria	c__Gammaproteobacteria	o__unidentified_Gammaproteobacteria
OTU_1463	8.23995e-05	4.11997e-05	0	6.17996e-05	0.000308998	2.05999e-05	0	0	0	0	4.11997e-05	8.23995e-05	0.000164799	0.000205999	0.000226599	0	0	0	k__Bacteria	p__Firmicutes	c__Clostridia	o__Clostridiales	f__Christensenellaceae
OTU_1464	2.05999e-05	0	0	0.000185399	0.000123599	0	0	0	0	0	4.11997e-05	4.11997e-05	0	0	0	0	0	4.11997e-05	k__Bacteria	p__Firmicutes	c__Clostridia	o__Clostridiales	f__Ruminococcaceae	g__unidentified_Ruminococcaceae	s__iron-reducing_bacterium_enrichment_culture_clone_HN-HFO10
OTU_1465	0	4.11997e-05	6.17996e-05	0.000102999	0.000123599	0.000185399	0	0	0	0	0	0	0	8.23995e-05	0	0	0	0	k__Bacteria	p__Proteobacteria	c__Alphaproteobacteria
OTU_1466	2.05999e-05	4.11997e-05	0	0.000102999	6.17996e-05	0	0.000164799	8.23995e-05	6.17996e-05	8.23995e-05	8.23995e-05	0	2.05999e-05	6.17996e-05	4.11997e-05	6.17996e-05	0	0	k__Bacteria	p__Firmicutes	c__Bacilli	o__Lactobacillales	f__Lactobacillaceae	g__Lactobacillus	s__Lactobacillus_reuteri
OTU_1467	0	0	0	0	0	0	4.11997e-05	0.000123599	4.11997e-05	0	0	0	0	0	0	0.000205999	0.000185399	0.000123599	k__Bacteria	p__Proteobacteria	c__Alphaproteobacteria	o__Rhodobacterales	f__Rhodobacteraceae
OTU_1468	0	2.05999e-05	0	0	0	0	0.000102999	2.05999e-05	6.17996e-05	2.05999e-05	4.11997e-05	8.23995e-05	2.05999e-05	0	0	6.17996e-05	0.000370798	4.11997e-05	k__Bacteria	p__Bacteroidetes	c__Bacteroidia	o__Chitinophagales	f__Chitinophagaceae	g__	s__
OTU_1469	0	0	0	0	0	0	2.05999e-05	2.05999e-05	0	0	0	0	0	0	0	0.000453197	0	2.05999e-05	k__Bacteria	p__Proteobacteria	c__Alphaproteobacteria	o__Rickettsiales
OTU_1470	0	2.05999e-05	4.11997e-05	0	2.05999e-05	2.05999e-05	0	0	0	2.05999e-05	0.000185399	0.000288398	4.11997e-05	0	0	0	4.11997e-05	4.11997e-05	k__Bacteria	p__Proteobacteria	c__Gammaproteobacteria	o__unidentified_Gammaproteobacteria
OTU_1471	0	2.05999e-05	6.17996e-05	0	6.17996e-05	0	0	8.23995e-05	2.05999e-05	2.05999e-05	4.11997e-05	8.23995e-05	0	6.17996e-05	0	0	2.05999e-05	0.000226599	k__Bacteria	p__Proteobacteria
OTU_1472	2.05999e-05	6.17996e-05	6.17996e-05	0	0	0	0.000370798	2.05999e-05	8.23995e-05	0	0	0	0	2.05999e-05	4.11997e-05	2.05999e-05	0	0	k__Bacteria	p__Acidobacteria
OTU_1473	0.000102999	8.23995e-05	0.000123599	4.11997e-05	6.17996e-05	0.000144199	0	0	0	0	4.11997e-05	0	6.17996e-05	0	0.000123599	2.05999e-05	0	0	k__Bacteria	p__Firmicutes	c__Clostridia	o__Clostridiales	f__Ruminococcaceae
OTU_1474	0	0	0	0	0	0	0.000102999	0.000102999	0.000720995	0	0	0	0	0	0	0.00113299	0.000288398	0.000267798	k__Bacteria	p__Proteobacteria	c__Alphaproteobacteria	o__Micropepsales	f__Micropepsaceae	g__	s__
OTU_1475	2.05999e-05	8.23995e-05	2.05999e-05	2.05999e-05	0	2.05999e-05	0	2.05999e-05	2.05999e-05	0	4.11997e-05	0.000144199	0	4.11997e-05	0	0	6.17996e-05	0.000123599	k__Bacteria	p__Proteobacteria	c__Deltaproteobacteria
OTU_1476	0	0	0	0	0	0	0.000205999	2.05999e-05	0.000205999	0	0	0	0	0	0	0	6.17996e-05	0.000247198	k__Bacteria	p__unidentified_Bacteria	c__unidentified_Bacteria	o__unidentified_Bacteria	f__unidentified_Bacteria	g__unidentified_Bacteria
OTU_1477	2.05999e-05	0.000102999	0	0	0	0	0.000308998	2.05999e-05	2.05999e-05	0	0	4.11997e-05	2.05999e-05	0	0	0	0.000123599	8.23995e-05	k__Bacteria	p__Bacteroidetes	c__Bacteroidia
OTU_1478	6.17996e-05	6.17996e-05	0	0.000102999	8.23995e-05	8.23995e-05	0	0	0	4.11997e-05	4.11997e-05	4.11997e-05	0.000144199	0.000247198	0.000144199	0	0	0	k__Bacteria	p__Firmicutes	c__Clostridia	o__Clostridiales	f__Lachnospiraceae	g__unidentified_Lachnospiraceae
OTU_1479	2.05999e-05	2.05999e-05	0	0	0	0	0	0	0	0	4.11997e-05	2.05999e-05	0.000164799	0.000185399	0.000185399	0	0	0	k__Bacteria	p__Firmicutes	c__Clostridia	o__Clostridiales	f__Ruminococcaceae
OTU_1480	0	0	0	0	0	0	0.000164799	0.000185399	0.000411997	0	0	0	0	0	0	0.000226599	0.000205999	0.000102999	k__Bacteria	p__Proteobacteria	c__Alphaproteobacteria	o__Rickettsiales	f__	g__	s__
OTU_1481	2.05999e-05	2.05999e-05	4.11997e-05	0	0.000205999	2.05999e-05	0	0	0	2.05999e-05	2.05999e-05	4.11997e-05	8.23995e-05	0.000123599	0.000123599	0	0	0	k__Bacteria	p__Firmicutes	c__Clostridia	o__Clostridiales	f__Christensenellaceae
OTU_1482	2.05999e-05	0.000123599	0	6.17996e-05	8.23995e-05	6.17996e-05	0.00148319	0.000205999	0.000411997	2.05999e-05	0.000391397	0.000741595	2.05999e-05	0	0	0.000102999	0.000741595	6.17996e-05	k__Bacteria	p__Bacteroidetes	c__Bacteroidia	o__Cytophagales	f__Spirosomaceae	g__Dyadobacter	s__
OTU_1483	0	0	0	0	0	0	0.000308998	0.000350198	0.00113299	2.05999e-05	0	0	0	0	0	0.000453197	0.000267798	4.11997e-05	k__Bacteria	p__Bacteroidetes	c__Bacteroidia	o__Chitinophagales	f__Chitinophagaceae	g__unidentified_Chitinophagaceae	s__Chitinophagaceae_bacterium_4GSH07
OTU_1484	0.000288398	0.000514997	0.000556196	4.11997e-05	0.000288398	2.05999e-05	0	0	0	6.17996e-05	0.000164799	6.17996e-05	0.000205999	8.23995e-05	0	0	0	0	k__Bacteria	p__Firmicutes	c__Clostridia	o__Clostridiales
OTU_1485	0	4.11997e-05	0	2.05999e-05	2.05999e-05	0	0.000720995	0.00109179	0.00236898	0	0	0	0	0	2.05999e-05	0.00181279	0.00164799	0.000885794	k__Bacteria	p__Acidobacteria	c__Acidobacteriia	o__Acidobacteriales	f__unidentified_Acidobacteriales	g__Occallatibacter	s__
OTU_1486	0	0	2.05999e-05	0	0	0	0.000762195	4.11997e-05	8.23995e-05	0	0	0	0	0	0	6.17996e-05	0	4.11997e-05	k__Bacteria	p__Bacteroidetes	c__Bacteroidia	o__Chitinophagales	f__Saprospiraceae	g__Phaeodactylibacter	s__
OTU_1487	2.05999e-05	2.05999e-05	0	2.05999e-05	0.000102999	0	0	0	0	4.11997e-05	0	4.11997e-05	0.000144199	0.000226599	0.000102999	0	0	0	k__Bacteria	p__Firmicutes	c__Clostridia	o__Clostridiales	f__Peptococcaceae
OTU_1488	0	0	0	0	0	0	0.000164799	0.000102999	0.000947594	0	0	0	0	0	0	0.000205999	2.05999e-05	0.00117419	k__Bacteria	p__Proteobacteria	c__Alphaproteobacteria
OTU_1489	8.23995e-05	0	2.05999e-05	8.23995e-05	0.000123599	0.000247198	0	0	0	0	0	2.05999e-05	8.23995e-05	4.11997e-05	2.05999e-05	0	0	0	k__Bacteria	p__Firmicutes	c__Clostridia	o__Clostridiales	f__Lachnospiraceae
OTU_1490	6.17996e-05	6.17996e-05	0	0	0.000123599	4.11997e-05	0	0	0	0	4.11997e-05	2.05999e-05	0.000102999	0.000226599	6.17996e-05	0	0	0	k__Bacteria	p__Firmicutes	c__Clostridia	o__Clostridiales	f__Syntrophomonadaceae	g__Syntrophomonas	s__
OTU_1491	0	0	0	0	0	0	8.23995e-05	4.11997e-05	0.000164799	0	0	0	0	0	0	0.000453197	0.000144199	0	k__Bacteria	p__Proteobacteria	c__Deltaproteobacteria	o__Bdellovibrionales	f__Bdellovibrionaceae	g__Bdellovibrio	s__
OTU_1492	0	0	0	0	0	0	0	0	0	0	4.11997e-05	0	0	0	4.11997e-05	6.17996e-05	0.000494397	8.23995e-05	k__Bacteria	p__Proteobacteria	c__Gammaproteobacteria	o__Alteromonadales	f__Alteromonadaceae	g__Rheinheimera
OTU_1493	0	8.23995e-05	0	0.000144199	0.000185399	8.23995e-05	0	0	0	0	2.05999e-05	6.17996e-05	0	0	0.000123599	0	0	0	k__Bacteria	p__Firmicutes	c__Erysipelotrichia	o__Erysipelotrichales	f__Erysipelotrichaceae	g__Dubosiella	s__Firmicutes_bacterium_M10-2
OTU_1494	0	0	0	0	0	0	4.11997e-05	0.000123599	0.000432597	0	0	0	0	0	0	4.11997e-05	0	0	k__Bacteria	p__Verrucomicrobia	c__Verrucomicrobiae	o__	f__	g__	s__
OTU_1495	0	0	0	0	0	2.05999e-05	0.000906394	0.00230719	0.00125659	0	0	0	0	0	0	0.00121539	0.000247198	0.000350198	k__Bacteria	p__Proteobacteria	c__Alphaproteobacteria	o__Caulobacterales	f__Caulobacteraceae
OTU_1496	0	0	0	0	0	0	0.000226599	4.11997e-05	0.000453197	0	0	0	0	0	0	0	4.11997e-05	0	k__Bacteria	p__Bacteroidetes	c__Bacteroidia	o__Chitinophagales	f__	g__	s__
OTU_1497	4.11997e-05	0	0	2.05999e-05	4.11997e-05	4.11997e-05	0	0	0	0	0	6.17996e-05	0.000144199	0.000185399	0.000102999	0	0	0	k__Bacteria	p__Firmicutes	c__Clostridia	o__Clostridiales
OTU_1498	0.000288398	0.000185399	0.000329598	6.17996e-05	0.000144199	4.11997e-05	0	0	0	0.000205999	0.000123599	0.000123599	0.000123599	0	4.11997e-05	0	0	0	k__Bacteria
OTU_1499	4.11997e-05	6.17996e-05	2.05999e-05	4.11997e-05	8.23995e-05	0.000288398	0	0	0	0.000144199	4.11997e-05	0	6.17996e-05	0.000164799	0.000123599	0	0	0	k__Bacteria	p__Verrucomicrobia	c__Verrucomicrobiae	o__Opitutales	f__Puniceicoccaceae	g__	s__
OTU_1500	2.05999e-05	0	2.05999e-05	0	2.05999e-05	0	0	4.11997e-05	6.17996e-05	0	4.11997e-05	8.23995e-05	0	0	0	0.000288398	2.05999e-05	0.000205999	k__Bacteria	p__Proteobacteria	c__Deltaproteobacteria	o__Myxococcales	f__Haliangiaceae	g__Haliangium	s__
OTU_1501	4.11997e-05	4.11997e-05	0.000144199	4.11997e-05	4.11997e-05	0	0.000288398	4.11997e-05	0.000123599	6.17996e-05	4.11997e-05	4.11997e-05	0	0	0	0.000123599	0.000123599	0.000164799	k__Bacteria	p__Bacteroidetes	c__Bacteroidia	o__Chitinophagales	f__Chitinophagaceae	g__Taibaiella	s__
OTU_1502	0.000102999	8.23995e-05	0.000185399	6.17996e-05	0	2.05999e-05	0	0	0	2.05999e-05	0	4.11997e-05	4.11997e-05	0	0.000123599	0	0	0	k__Bacteria	p__Firmicutes	c__Clostridia	o__Clostridiales	f__Lachnospiraceae
OTU_1503	0.000226599	0.000164799	0.000205999	0.000288398	0.000411997	0.000391397	0	2.05999e-05	0	0	4.11997e-05	4.11997e-05	0.000102999	4.11997e-05	2.05999e-05	0	0	0	k__Bacteria
OTU_1504	2.05999e-05	0	0	4.11997e-05	2.05999e-05	0	4.11997e-05	2.05999e-05	2.05999e-05	0	0.000102999	0.000123599	8.23995e-05	0	0	6.17996e-05	0.000123599	4.11997e-05	k__Bacteria	p__Nitrospirae	c__Nitrospira	o__Nitrospirales	f__Nitrospiraceae
OTU_1505	0	0	0	0	0	0	0	2.05999e-05	0	0	0	0	0	0	0	0.000432597	0.000308998	6.17996e-05	k__Bacteria	p__Bacteroidetes	c__Bacteroidia	o__Chitinophagales	f__Chitinophagaceae	g__	s__
OTU_1506	8.23995e-05	2.05999e-05	0	4.11997e-05	4.11997e-05	0	0	0	2.05999e-05	0	0.000144199	8.23995e-05	0	0	0	8.23995e-05	0.000123599	8.23995e-05	k__Bacteria	p__Acidobacteria	c__unidentified_Acidobacteria	o__unidentified_Acidobacteria	f__unidentified_Acidobacteria	g__unidentified_Acidobacteria	s__Acidobacteria_bacterium_RBG_16_70_10
OTU_1507	2.05999e-05	0.000102999	4.11997e-05	0.000226599	0.000267798	0.000391397	0	0	0	2.05999e-05	6.17996e-05	0	6.17996e-05	0	0	0	0	0	k__Bacteria	p__Firmicutes	c__Clostridia	o__Clostridiales	f__Ruminococcaceae
OTU_1508	0.000164799	0.000144199	6.17996e-05	4.11997e-05	2.05999e-05	0	0	0	8.23995e-05	2.05999e-05	4.11997e-05	0	0.000329598	0.000123599	0.000144199	2.05999e-05	0	0	k__Bacteria	p__Firmicutes	c__Clostridia	o__Clostridiales
OTU_1509	0.000205999	0.000267798	0.000185399	0.000102999	0.000102999	0.000226599	0	0	0	6.17996e-05	4.11997e-05	4.11997e-05	0.000350198	0.000308998	0.000308998	0	0	0	k__Bacteria	p__Firmicutes	c__Clostridia	o__Clostridiales	f__Lachnospiraceae
OTU_1510	0	0	0	0	0	0	0.000123599	0.000164799	0.000164799	0	0	0	0	0	0	0.000164799	0.000102999	0.000144199	k__Bacteria	p__Proteobacteria	c__Alphaproteobacteria	o__unidentified_Alphaproteobacteria
OTU_1511	6.17996e-05	0	0	0	0	0	0	0	0	0	0	2.05999e-05	0.000164799	0.000144199	4.11997e-05	0	0	0	k__Bacteria	p__Firmicutes	c__Clostridia	o__Clostridiales
OTU_1512	2.05999e-05	6.17996e-05	4.11997e-05	0	0.000144199	0	2.05999e-05	0	0	0	0	0	0.000144199	0.000144199	0.000205999	0	0	0	k__Bacteria	p__Firmicutes	c__Clostridia	o__Clostridiales
OTU_1513	0	0	0	0	0	0	0.000185399	0.000370798	0.000123599	0	0	0	0	0	0	4.11997e-05	6.17996e-05	2.05999e-05	k__Bacteria	p__Proteobacteria	c__Gammaproteobacteria	o__unidentified_Gammaproteobacteria	f__unidentified_Gammaproteobacteria	g__unidentified_Gammaproteobacteria
OTU_1514	8.23995e-05	8.23995e-05	0.000123599	0.000123599	0.000144199	8.23995e-05	0.00197759	0.0104029	0.00177159	8.23995e-05	0.000226599	0.000164799	8.23995e-05	2.05999e-05	6.17996e-05	0.000638596	0.000720995	0.00125659	k__Bacteria	p__Actinobacteria	c__unidentified_Actinobacteria	o__Streptomycetales	f__Streptomycetaceae	g__Streptomyces
OTU_1515	4.11997e-05	0	2.05999e-05	0	0	2.05999e-05	0	0	0	4.11997e-05	0	2.05999e-05	0.000185399	0.000267798	0.000267798	0	0	0	k__Bacteria	p__Proteobacteria	c__Deltaproteobacteria	o__Desulfovibrionales	f__Desulfovibrionaceae	g__Desulfovibrio
OTU_1516	0.000144199	0.000102999	6.17996e-05	4.11997e-05	0.000308998	4.11997e-05	0	0	0	0	0.000164799	0.000185399	0.000741595	0.000741595	0.000865194	0	2.05999e-05	0	k__Bacteria	p__Firmicutes	c__Clostridia	o__Clostridiales	f__Christensenellaceae
OTU_1517	0	0	0	0	0	0	0.000226599	0.000123599	0.000185399	0	0	0	0	0	0	0.000144199	2.05999e-05	8.23995e-05	k__Bacteria
OTU_1518	6.17996e-05	0	2.05999e-05	0	6.17996e-05	2.05999e-05	0	2.05999e-05	0	2.05999e-05	0.000102999	0.000164799	2.05999e-05	0	0	0	0	0	k__Bacteria	p__Proteobacteria	c__Alphaproteobacteria	o__unidentified_Alphaproteobacteria	f__Acetobacteraceae	g__Granulibacter	s__
OTU_1519	0	0	0	2.05999e-05	0	0	0.000102999	0.000102999	0.000102999	0	4.11997e-05	0.000123599	2.05999e-05	0	0	0.000473797	0.000370798	0.000638596	k__Bacteria	p__Proteobacteria	c__Alphaproteobacteria	o__Rhizobiales	f__	g__	s__
OTU_1520	0.000144199	8.23995e-05	2.05999e-05	0.000102999	6.17996e-05	6.17996e-05	0	0	0	4.11997e-05	6.17996e-05	2.05999e-05	0.000102999	0.000123599	0.000123599	0	0	0	k__Bacteria	p__Tenericutes	c__Mollicutes
OTU_1521	4.11997e-05	0	2.05999e-05	4.11997e-05	0.000164799	0	0	0	2.05999e-05	0	0	0	0.000164799	0.000247198	0.000247198	0	0	0	k__Bacteria	p__Firmicutes	c__Clostridia	o__Clostridiales	f__Christensenellaceae	g__	s__
OTU_1522	6.17996e-05	8.23995e-05	0	6.17996e-05	6.17996e-05	8.23995e-05	0	0	0	0	2.05999e-05	2.05999e-05	0.000144199	0.000164799	0.000123599	0	0	0	k__Bacteria	p__Firmicutes	c__Clostridia	o__Clostridiales	f__Ruminococcaceae
OTU_1523	0	0	0	0	0	0	0	0	0	0	0	0	0	0	0	0.000226599	0.000432597	6.17996e-05	k__Bacteria	p__Candidatus_Campbellbacteria	c__	o__	f__	g__	s__
OTU_1524	6.17996e-05	2.05999e-05	6.17996e-05	6.17996e-05	0	0	0.00135959	0.000205999	0.000494397	6.17996e-05	2.05999e-05	0	0	0	0	4.11997e-05	0	0.000164799	k__Bacteria	p__Verrucomicrobia	c__Verrucomicrobiae	o__Chthoniobacterales	f__Chthoniobacteraceae	g__Chthoniobacter	s__
OTU_1525	4.11997e-05	4.11997e-05	4.11997e-05	2.05999e-05	4.11997e-05	0	0	0	0	0	0	0	0.000123599	0.000164799	0.000123599	0	0	0	k__Bacteria	p__Firmicutes	c__Clostridia	o__Clostridiales	f__Ruminococcaceae
OTU_1526	0	0	0	0	0	0	0.000123599	0.000308998	0.000453197	0	0	0	0	0	0	0.000432597	0.000350198	0.000247198	k__Bacteria	p__Proteobacteria	c__Alphaproteobacteria
OTU_1527	0	0	0	0	0	0	8.23995e-05	0	4.11997e-05	0	0	0	0	2.05999e-05	0	0.000102999	0.000350198	0.000288398	k__Bacteria	p__Firmicutes	c__Clostridia	o__Clostridiales	f__Ruminococcaceae	g__Butyricicoccus	s__
OTU_1528	0	6.17996e-05	0.000102999	4.11997e-05	0	0	0.000329598	2.05999e-05	0	0	2.05999e-05	6.17996e-05	2.05999e-05	4.11997e-05	0	0.000205999	0.000123599	0.000370798	k__Bacteria	p__Actinobacteria	c__Thermoleophilia	o__Solirubrobacterales	f__unidentified_Solirubrobacterales	g__unidentified_Solirubrobacterales	s__Solirubrobacterales_bacterium_67-14
OTU_1529	0	0	0	0	0	0	4.11997e-05	2.05999e-05	0	0	0	0	0	0	0	0.000556196	0	8.23995e-05	k__Bacteria	p__Cyanobacteria	c__unidentified_Cyanobacteria	o__unidentified_Cyanobacteria	f__unidentified_Cyanobacteria	g__unidentified_Cyanobacteria
OTU_1530	0	8.23995e-05	0	2.05999e-05	4.11997e-05	0	8.23995e-05	0.000102999	8.23995e-05	2.05999e-05	4.11997e-05	6.17996e-05	0	0	0	0.000308998	0.000247198	0.000700396	k__Bacteria	p__Actinobacteria	c__Acidimicrobiia	o__	f__	g__	s__
OTU_1531	2.05999e-05	8.23995e-05	4.11997e-05	0	4.11997e-05	0	0	0	0	0	0	2.05999e-05	0.000144199	0.000226599	0.000102999	0	0	0	k__Bacteria	p__Firmicutes	c__Clostridia	o__Clostridiales
OTU_1532	0.000288398	0.000247198	0.000741595	8.23995e-05	6.17996e-05	0.000185399	0.00102999	0.000123599	0.000226599	2.05999e-05	6.17996e-05	6.17996e-05	0.000102999	0	0	0.000720995	0.000205999	0.000308998	k__Bacteria	p__Verrucomicrobia	c__Verrucomicrobiae	o__Chthoniobacterales	f__unidentified_Chthoniobacterales	g__Terrimicrobium	s__
OTU_1533	4.11997e-05	0	2.05999e-05	6.17996e-05	0	2.05999e-05	0	0	0	0.000247198	6.17996e-05	0.000164799	2.05999e-05	0	0	0	0	0	k__Bacteria	p__Firmicutes	c__Clostridia	o__Clostridiales	f__Lachnospiraceae	g__unidentified_Lachnospiraceae
OTU_1534	0.000123599	6.17996e-05	0	2.05999e-05	2.05999e-05	2.05999e-05	0	0	0	0	0	2.05999e-05	0.000164799	0.000350198	0.000535597	0	0	0	k__Bacteria	p__Firmicutes	c__Clostridia	o__Clostridiales	f__Christensenellaceae	g__	s__
OTU_1535	0	0	0	0	0	0	0	0	0	0	0	0	0	0	0	0.000453197	0.000185399	8.23995e-05	k__Bacteria	p__Bacteroidetes	c__Bacteroidia	o__Chitinophagales	f__Chitinophagaceae	g__Filimonas
OTU_1536	0.000123599	2.05999e-05	0	6.17996e-05	0	0	0	0	0	0	0	0	0.000205999	0.000185399	0.000102999	0	0	0	k__Bacteria	p__Firmicutes
OTU_1537	0	0	0	0	0	0	0.000123599	0.000123599	0.000144199	0	0	0	0	0	0	6.17996e-05	6.17996e-05	0.000102999	k__Bacteria	p__Proteobacteria	c__Deltaproteobacteria	o__Desulfobacterales	f__Desulfobulbaceae
OTU_1538	0	0	0	0	0	0	0.000247198	0.000164799	0.000453197	6.17996e-05	0	0	0	0	0	6.17996e-05	6.17996e-05	8.23995e-05	k__Bacteria	p__Bacteroidetes	c__Bacteroidia	o__Chitinophagales	f__	g__	s__
OTU_1539	0	0	0	0	0	0	0	0.000700396	2.05999e-05	0	0	0	0	0	0	8.23995e-05	6.17996e-05	0.000762195	k__Bacteria	p__Fusobacteria	c__Fusobacteriia	o__Fusobacteriales	f__Fusobacteriaceae	g__Fusobacterium	s__Fusobacterium_periodonticum
OTU_1540	8.23995e-05	0	0	0	0.000123599	0	0	0	0	2.05999e-05	6.17996e-05	2.05999e-05	0.000123599	0.000205999	0.000247198	0	0	0	k__Bacteria	p__Firmicutes	c__Clostridia	o__Clostridiales	f__Ruminococcaceae	g__	s__
OTU_1541	0	0.000123599	4.11997e-05	0	4.11997e-05	0	0	0	0	0	0	4.11997e-05	0	6.17996e-05	0.000102999	0	0	0	k__Bacteria	p__Firmicutes	c__Clostridia	o__Clostridiales	f__Ruminococcaceae	g__unidentified_Ruminococcaceae	s__[Clostridium]_leptum
OTU_1542	0	0	0	0	0	0	6.17996e-05	2.05999e-05	0.000102999	0	0	0	0	0	0	6.17996e-05	0.000123599	0.000123599	k__Bacteria	p__Bacteroidetes	c__Bacteroidia	o__Cytophagales	f__Cyclobacteriaceae	g__	s__
OTU_1543	0.000102999	8.23995e-05	0	0	2.05999e-05	2.05999e-05	0.000679796	2.05999e-05	0.000185399	0	0	0	0	0	0	0	0	0	k__Bacteria	p__Chlamydiae	c__unidentified_Chlamydiae	o__Chlamydiales	f__Simkaniaceae
OTU_1544	0	2.05999e-05	0	2.05999e-05	2.05999e-05	0	0	0	0	0.000453197	8.23995e-05	0.000102999	0	0	0	0	0.000102999	6.17996e-05	k__Bacteria	p__Proteobacteria	c__Gammaproteobacteria	o__Legionellales	f__Legionellaceae	g__Legionella	s__
OTU_1545	4.11997e-05	0	0	0	0	0	2.05999e-05	2.05999e-05	0	2.05999e-05	0.000102999	0.000123599	2.05999e-05	0	0	0	6.17996e-05	0.000185399	k__Bacteria	p__Acidobacteria	c__Acidobacteriia	o__Solibacterales	f__unidentified_Solibacterales	g__Bryobacter	s__
OTU_1546	0.000370798	0.000247198	0.000247198	0.000164799	0.000267798	0.000247198	0	0	0	0.000144199	8.23995e-05	0.000164799	0.000226599	0.000185399	0.000247198	0	0	0	k__Bacteria	p__Firmicutes	c__Clostridia	o__Clostridiales	f__Lachnospiraceae
OTU_1547	6.17996e-05	0	4.11997e-05	0.000123599	6.17996e-05	0.000205999	0	0	0	2.05999e-05	0	0	4.11997e-05	2.05999e-05	4.11997e-05	0	0	0	k__Bacteria	p__Firmicutes	c__Clostridia	o__Clostridiales	f__Ruminococcaceae	g__	s__
OTU_1548	4.11997e-05	4.11997e-05	4.11997e-05	0	4.11997e-05	0	8.23995e-05	2.05999e-05	8.23995e-05	0.000370798	0.000102999	0.000123599	2.05999e-05	0	2.05999e-05	0.000205999	6.17996e-05	0.000226599	k__Bacteria	p__Bacteroidetes	c__Bacteroidia	o__Chitinophagales	f__Chitinophagaceae	g__Dinghuibacter	s__
OTU_1549	0	0	0	0	0	0	6.17996e-05	2.05999e-05	6.17996e-05	0	2.05999e-05	4.11997e-05	0	0	0	0.000267798	0.000267798	0.000308998	k__Bacteria	p__Proteobacteria	c__Deltaproteobacteria	o__Desulfarculales	f__Desulfarculaceae	g__	s__
OTU_1550	0	0	0	0	0	0	0.000102999	0	0	0	0	0	0	0	0	0.000556196	0	0	k__Bacteria	p__Proteobacteria	c__Alphaproteobacteria
OTU_1551	0	0	0	0	0	0	0	0.00168919	0	0	0	0	0	0	0	0	0.000226599	2.05999e-05	k__Bacteria	p__Fusobacteria	c__Fusobacteriia	o__Fusobacteriales	f__Leptotrichiaceae	g__Leptotrichia	s__
OTU_1552	6.17996e-05	4.11997e-05	6.17996e-05	0	2.05999e-05	2.05999e-05	0	0	0	2.05999e-05	4.11997e-05	4.11997e-05	6.17996e-05	4.11997e-05	0	0	0	0	k__Bacteria	p__Firmicutes	c__Clostridia	o__Clostridiales	f__Ruminococcaceae
OTU_1553	0	0	0	0	0	0	0	2.05999e-05	4.11997e-05	2.05999e-05	0	0	0	0	0	2.05999e-05	4.11997e-05	0.000597396	k__Bacteria	p__Elusimicrobia	c__	o__	f__	g__	s__
OTU_1554	2.05999e-05	4.11997e-05	2.05999e-05	2.05999e-05	6.17996e-05	0	6.17996e-05	2.05999e-05	0.000102999	0	4.11997e-05	0	0	0	4.11997e-05	0.000123599	4.11997e-05	0.000453197	k__Bacteria	p__Actinobacteria	c__Acidimicrobiia	o__	f__	g__	s__
OTU_1555	4.11997e-05	0	6.17996e-05	6.17996e-05	0	0	0.000391397	0.000123599	8.23995e-05	0	2.05999e-05	0	0	0	0	0	4.11997e-05	0	k__Bacteria	p__Proteobacteria	c__Alphaproteobacteria	o__Rhodobacterales	f__Rhodobacteraceae
OTU_1556	0	0	0	0	4.11997e-05	0	0	0	4.11997e-05	0	2.05999e-05	0.000123599	0	0	0	6.17996e-05	2.05999e-05	0.000494397	k__Bacteria	p__Proteobacteria	c__Deltaproteobacteria	o__Myxococcales
OTU_1557	0	0	0	0	0	0	0.000432597	2.05999e-05	0	0	0	0	0	0	0	0	6.17996e-05	0.000164799	k__Bacteria	p__Verrucomicrobia	c__Verrucomicrobiae	o__Verrucomicrobiales	f__Rubritaleaceae	g__Luteolibacter	s__Verrucomicrobia_bacterium_SCGC_AAA027-I19
OTU_1558	0	0	2.05999e-05	0	0	0	0.000288398	0.000288398	0.000102999	0	0	0	0	0	0	6.17996e-05	0.000123599	2.05999e-05	k__Bacteria	p__Proteobacteria	c__Gammaproteobacteria	o__unidentified_Gammaproteobacteria	f__unidentified_Gammaproteobacteria	g__unidentified_Gammaproteobacteria
OTU_1559	0	0	0	0	0	0	0	2.05999e-05	0.000432597	0	0	0	0	0	0	0	6.17996e-05	4.11997e-05	k__Bacteria	p__Bacteroidetes	c__Bacteroidia	o__Chitinophagales	f__Chitinophagaceae	g__Filimonas	s__Sediminibacterium_sp_XWS-42
OTU_1560	0	0	0	0	0	0	0	0.000659196	0	0	0	0	0	0	0	0	6.17996e-05	0	k__Bacteria	p__Firmicutes	c__Clostridia	o__Clostridiales	f__Peptostreptococcaceae
OTU_1561	4.11997e-05	6.17996e-05	0	4.11997e-05	0	0	0.000247198	0	0.000185399	2.05999e-05	0.000102999	0.000123599	4.11997e-05	2.05999e-05	0	0.000617996	0.000308998	0.00102999	k__Bacteria	p__Actinobacteria	c__Thermoleophilia	o__Solirubrobacterales	f__Solirubrobacteraceae	g__Solirubrobacter
OTU_1562	0.000185399	0.000144199	0.000102999	2.05999e-05	8.23995e-05	0	0	0	0	0	8.23995e-05	4.11997e-05	0.000102999	0.000453197	0.000411997	0	0	0	k__Bacteria	p__Firmicutes	c__Clostridia	o__Clostridiales	f__unidentified_Clostridiales	g__Anaerovorax	s__
OTU_1563	0	2.05999e-05	0	0.000164799	2.05999e-05	8.23995e-05	0	0	0	2.05999e-05	4.11997e-05	2.05999e-05	6.17996e-05	6.17996e-05	4.11997e-05	0	0	0	k__Bacteria	p__Firmicutes	c__Clostridia	o__Clostridiales
OTU_1564	4.11997e-05	4.11997e-05	6.17996e-05	8.23995e-05	6.17996e-05	2.05999e-05	2.05999e-05	2.05999e-05	0.000144199	4.11997e-05	0.000205999	8.23995e-05	0	0	4.11997e-05	0.000144199	4.11997e-05	0.000164799	k__Bacteria	p__Proteobacteria	c__Gammaproteobacteria	o__unidentified_Gammaproteobacteria	f__unidentified_Gammaproteobacteria	g__unidentified_Gammaproteobacteria	s__bacterium_enrichment_culture_clone_Anammox_13
OTU_1565	8.23995e-05	0	0	2.05999e-05	6.17996e-05	2.05999e-05	0	0	0	0	2.05999e-05	0	0.000102999	0.000185399	0.000205999	0	0	0	k__Bacteria	p__Firmicutes
OTU_1566	0	4.11997e-05	4.11997e-05	0.000205999	0.000123599	0.000247198	0	2.05999e-05	0	2.05999e-05	6.17996e-05	0	2.05999e-05	0.000102999	2.05999e-05	0	4.11997e-05	0	k__Bacteria	p__Bacteroidetes	c__Bacteroidia	o__Bacteroidales	f__Tannerellaceae	g__	s__
OTU_1567	0	0	2.05999e-05	0	0	0	0	0	0	2.05999e-05	4.11997e-05	2.05999e-05	0.000102999	0.000226599	6.17996e-05	0	0	0	k__Bacteria	p__Firmicutes	c__Clostridia	o__Clostridiales	f__Ruminococcaceae	g__unidentified_Ruminococcaceae	s__bacterium_enrichment_culture_clone_LDC-11
OTU_1568	0	0	0	0	0	0	0	0.000102999	2.05999e-05	2.05999e-05	0	0	0	0	0	2.05999e-05	0.000411997	4.11997e-05	k__Bacteria	p__Proteobacteria	c__Alphaproteobacteria	o__unidentified_Alphaproteobacteria	f__Paracaedibacteraceae	g__Candidatus_Paracaedibacter
OTU_1569	0.000123599	8.23995e-05	0.000123599	2.05999e-05	0.000102999	2.05999e-05	0.000494397	0.000226599	0.000226599	0	0.000102999	4.11997e-05	2.05999e-05	0	6.17996e-05	0.000411997	0.000473797	0.000617996	k__Bacteria	p__Actinobacteria	c__Acidimicrobiia	o__unidentified_Acidimicrobiia	f__unidentified_Acidimicrobiia	g__Ilumatobacter	s__
OTU_1570	0	2.05999e-05	6.17996e-05	0.000123599	2.05999e-05	2.05999e-05	0.000205999	0.000576796	0	2.05999e-05	0.000102999	0.000123599	0	0	0	6.17996e-05	8.23995e-05	0.000370798	k__Bacteria	p__Firmicutes	c__Bacilli	o__Bacillales	f__unidentified_Bacillales	g__Gemella	s__
OTU_1571	8.23995e-05	0	0	2.05999e-05	0	6.17996e-05	0	0	0	4.11997e-05	0	0	0.000247198	0.000205999	0.000205999	0	0	0	k__Bacteria	p__Firmicutes
OTU_1572	4.11997e-05	4.11997e-05	0	4.11997e-05	8.23995e-05	0	0	0	0	2.05999e-05	2.05999e-05	4.11997e-05	0.000164799	0.000102999	0.000247198	0	0	0	k__Bacteria	p__Firmicutes	c__Clostridia	o__Clostridiales	f__Ruminococcaceae
OTU_1573	8.23995e-05	0	2.05999e-05	0.000123599	0.000123599	4.11997e-05	0	0	0	0	4.11997e-05	0	0.000144199	0.000102999	6.17996e-05	0	0	0	k__Bacteria	p__Firmicutes	c__Clostridia	o__Clostridiales	f__Ruminococcaceae
OTU_1574	2.05999e-05	0	4.11997e-05	2.05999e-05	0	0	0.000803395	0.000123599	0.000741595	0.000102999	6.17996e-05	0	2.05999e-05	0	0	0.000329598	0.000226599	0.000267798	k__Bacteria	p__Bacteroidetes	c__Bacteroidia	o__Chitinophagales	f__Chitinophagaceae	g__Flavitalea	s__
OTU_1575	0	0	0	0	0	0	0.000968194	4.11997e-05	2.05999e-05	0	0	0	0	0	0	0	0	0	k__Bacteria	p__Gemmatimonadetes	c__unidentified_Gemmatimonadetes	o__Gemmatimonadales	f__Gemmatimonadaceae	g__Gemmatimonas	s__Gemmatimonas_aurantiaca
OTU_1576	2.05999e-05	0	0	0	2.05999e-05	0	6.17996e-05	0	0	2.05999e-05	4.11997e-05	4.11997e-05	0	0	0	0.000144199	0.000102999	0.000432597	k__Bacteria	p__Proteobacteria
OTU_1577	0.000164799	0.000144199	4.11997e-05	2.05999e-05	6.17996e-05	4.11997e-05	0	0	0	2.05999e-05	0	0	0.000514997	0.000370798	0.000288398	0	0	0	k__Bacteria	p__Firmicutes	c__Clostridia	o__Clostridiales	f__Christensenellaceae	g__	s__
OTU_1578	0	0	0	0	0	0	0.000164799	2.05999e-05	0.000308998	0	0	0	0	0	0	8.23995e-05	0.000308998	8.23995e-05	k__Bacteria
OTU_1579	0	0	0	0	0	0	0.000164799	0.000247198	8.23995e-05	0	0	0	0	0	0	0.000185399	0.000205999	8.23995e-05	k__Bacteria	p__Proteobacteria	c__Alphaproteobacteria	o__Sphingomonadales	f__Sphingomonadaceae	g__Erythrobacter	s__Erythrobacter_gangjinensis
OTU_1580	0.000164799	4.11997e-05	0.000205999	6.17996e-05	2.05999e-05	2.05999e-05	0	0	0	0	2.05999e-05	4.11997e-05	2.05999e-05	0	4.11997e-05	0	0	0	k__Bacteria	p__Firmicutes	c__Clostridia	o__Clostridiales	f__Ruminococcaceae
OTU_1581	0.000247198	0.000370798	0.000329598	0.000102999	0.000123599	2.05999e-05	0	0	4.11997e-05	8.23995e-05	0.000123599	4.11997e-05	0.000906394	0.000535597	0.000906394	0	0	0	k__Bacteria	p__Firmicutes	c__Clostridia	o__Clostridiales
OTU_1582	0	0	0	0	0	0	6.17996e-05	0	4.11997e-05	0	0	0	0	0	0	0.000267798	0.000123599	8.23995e-05	k__Bacteria	p__Gemmatimonadetes	c__unidentified_Gemmatimonadetes	o__Gemmatimonadales	f__Gemmatimonadaceae	g__Gemmatimonas	s__
OTU_1583	8.23995e-05	2.05999e-05	2.05999e-05	0.000123599	4.11997e-05	6.17996e-05	0	0	0	2.05999e-05	4.11997e-05	4.11997e-05	0.000226599	6.17996e-05	8.23995e-05	0	2.05999e-05	0	k__Bacteria	p__Firmicutes	c__Clostridia	o__Clostridiales	f__Lachnospiraceae
OTU_1584	6.17996e-05	6.17996e-05	6.17996e-05	2.05999e-05	0	0	0	0	0	2.05999e-05	4.11997e-05	4.11997e-05	4.11997e-05	0.000102999	4.11997e-05	2.05999e-05	0	0	k__Bacteria	p__Firmicutes	c__Clostridia	o__Clostridiales	f__Ruminococcaceae	g__Butyricicoccus	s__
OTU_1585	8.23995e-05	0.000144199	0.000144199	4.11997e-05	0.000144199	2.05999e-05	0	0	0	2.05999e-05	0	4.11997e-05	8.23995e-05	0.000144199	0.000164799	0	0	0	k__Bacteria	p__Firmicutes	c__Clostridia	o__Clostridiales
OTU_1586	0	4.11997e-05	0	8.23995e-05	2.05999e-05	2.05999e-05	0	0	0	0	0	8.23995e-05	0.000247198	0.000102999	0.000247198	0	0	0	k__Bacteria	p__Firmicutes	c__Clostridia	o__Clostridiales	f__Peptococcaceae	g__Pelotomaculum
OTU_1587	0	0	0	0	0	0	0	2.05999e-05	2.05999e-05	0	2.05999e-05	4.11997e-05	0	0	0	0.000185399	0.000102999	0.000164799	k__Bacteria	p__Actinobacteria	c__unidentified_Actinobacteria	o__Propionibacteriales	f__Nocardioidaceae	g__Nocardioides
OTU_1588	0	0	0	0	0	0	0	2.05999e-05	6.17996e-05	0	2.05999e-05	2.05999e-05	0	0	0	0.000391397	0.000288398	0.000659196	k__Bacteria	p__Proteobacteria	c__Deltaproteobacteria	o__Desulfarculales	f__Desulfarculaceae	g__	s__
OTU_1589	4.11997e-05	0	2.05999e-05	4.11997e-05	6.17996e-05	0.000123599	0	0	0	2.05999e-05	4.11997e-05	0	4.11997e-05	2.05999e-05	6.17996e-05	0	0	0	k__Bacteria	p__Firmicutes	c__Clostridia	o__Clostridiales
OTU_1590	6.17996e-05	0.000123599	8.23995e-05	0.000205999	0.000205999	0.000432597	0	0	0	0	0	0	0.000144199	2.05999e-05	4.11997e-05	0	0	0	k__Bacteria	p__Firmicutes	c__Clostridia	o__Clostridiales	f__Ruminococcaceae
OTU_1591	0	0	0	2.05999e-05	0	0	4.11997e-05	2.05999e-05	2.05999e-05	2.05999e-05	4.11997e-05	8.23995e-05	0	0	0	0	8.23995e-05	0.000185399	k__Bacteria	p__Bacteroidetes	c__Bacteroidia	o__Chitinophagales	f__Chitinophagaceae	g__	s__
OTU_1592	0	0	0	0	0	0	0.000350198	0	0.000576796	0	4.11997e-05	0	0	0	0	8.23995e-05	0.000185399	0.000288398	k__Bacteria	p__unidentified_Bacteria	c__unidentified_Bacteria	o__unidentified_Bacteria	f__unidentified_Bacteria	g__unidentified_Bacteria
OTU_1593	0.000102999	0	0.000123599	2.05999e-05	2.05999e-05	0	8.23995e-05	0	0.000205999	0	4.11997e-05	0	0	8.23995e-05	0	0.000308998	0.000288398	0.000226599	k__Bacteria	p__Firmicutes	c__Clostridia	o__Clostridiales	f__Ruminococcaceae	g__unidentified_Ruminococcaceae	s__rumen_bacterium_NK4A214
OTU_1594	0.000247198	0.000144199	0.000247198	0.000102999	0.000123599	4.11997e-05	0.00111239	0.000576796	0.000185399	6.17996e-05	0.000267798	0.000185399	0.000102999	0	8.23995e-05	0.000102999	0.000411997	0.000102999	k__Bacteria	p__Proteobacteria	c__Alphaproteobacteria	o__Rhizobiales	f__unidentified_Rhizobiales	g__Devosia	s__Devosia_riboflavina
OTU_1595	0	0	0	0	0	0	0	2.05999e-05	2.05999e-05	0	0	0	0	0	0	0.000267798	0.000102999	0.000185399	k__Bacteria	p__Proteobacteria	c__Alphaproteobacteria	o__Rhodospirillales	f__	g__	s__
OTU_1596	6.17996e-05	0.000102999	0.000123599	4.11997e-05	8.23995e-05	0.000102999	0	0	0	0	4.11997e-05	6.17996e-05	6.17996e-05	8.23995e-05	0.000123599	0	0	0	k__Bacteria	p__Firmicutes	c__Clostridia	o__Clostridiales	f__Lachnospiraceae
OTU_1597	0	0	0	0	0	0	0	0	2.05999e-05	0.000185399	6.17996e-05	6.17996e-05	0	0	0	0.000144199	2.05999e-05	4.11997e-05	k__Bacteria	p__Bacteroidetes	c__Bacteroidia	o__Chitinophagales	f__Chitinophagaceae
OTU_1598	0.000123599	0.000102999	0.000226599	6.17996e-05	2.05999e-05	0	6.17996e-05	2.05999e-05	0	4.11997e-05	6.17996e-05	8.23995e-05	2.05999e-05	0	2.05999e-05	0	0	4.11997e-05	k__Bacteria	p__Proteobacteria	c__Gammaproteobacteria	o__unidentified_Gammaproteobacteria
OTU_1599	6.17996e-05	0.000185399	2.05999e-05	4.11997e-05	2.05999e-05	2.05999e-05	0	0	0	0	2.05999e-05	4.11997e-05	0.000288398	0.000247198	0.000123599	0	0	0	k__Bacteria	p__Firmicutes	c__Clostridia	o__Clostridiales
OTU_1600	0	0	0	0	0	0	0	0	4.11997e-05	0	0	0	0	0	0	0	0	0.000535597	k__Bacteria	p__Proteobacteria	c__Deltaproteobacteria	o__Myxococcales
OTU_1601	0	0	0	0	0	0	6.17996e-05	0.000102999	0.000144199	0	0	0	0	0	0	0.000164799	0.000185399	8.23995e-05	k__Bacteria	p__Bacteroidetes	c__Bacteroidia	o__Chitinophagales	f__Chitinophagaceae
OTU_1602	6.17996e-05	4.11997e-05	6.17996e-05	4.11997e-05	8.23995e-05	0	4.11997e-05	2.05999e-05	0	4.11997e-05	0.000164799	0.000164799	4.11997e-05	0	0	6.17996e-05	0.000102999	0.000102999	k__Bacteria	p__Proteobacteria	c__Deltaproteobacteria	o__Myxococcales	f__Sandaracinaceae	g__	s__
OTU_1603	0	0	0	0	0	0	0.000473797	2.05999e-05	6.17996e-05	0	0	0	0	0	0	0	0	0	k__Bacteria	p__Proteobacteria
OTU_1604	0	0	0	0	0	0	0	0	0	0.000329598	0	2.05999e-05	0	0	0	0	0	2.05999e-05	k__Bacteria
OTU_1605	0	0	6.17996e-05	0	0	0	0.000164799	0.000226599	0.000267798	0	6.17996e-05	4.11997e-05	0	0	0	0.000700396	0.000432597	0.000741595	k__Bacteria	p__Proteobacteria	c__Gammaproteobacteria	o__unidentified_Gammaproteobacteria	f__unidentified_Gammaproteobacteria	g__unidentified_Gammaproteobacteria	s__bacterium_endosymbiont_of_Onthophagus_Taurus
OTU_1606	0	0	6.17996e-05	0	0	0	0.000288398	0.000123599	0.000350198	0	0	0	0	0	0	0.000185399	0.000411997	0.000617996	k__Bacteria	p__Acidobacteria	c__Acidobacteriia	o__Solibacterales	f__unidentified_Solibacterales	g__Bryobacter	s__
OTU_1607	0.000102999	4.11997e-05	0	0.000102999	0.000123599	0.000144199	4.11997e-05	0	0	2.05999e-05	2.05999e-05	0	8.23995e-05	4.11997e-05	4.11997e-05	0	0	0	k__Bacteria	p__Firmicutes	c__Clostridia	o__Clostridiales	f__Peptococcaceae	g__Desulfosporosinus
OTU_1608	8.23995e-05	0.000267798	0.000226599	0.000123599	6.17996e-05	2.05999e-05	0.000288398	8.23995e-05	8.23995e-05	0	6.17996e-05	4.11997e-05	0	4.11997e-05	0	0	0	4.11997e-05	k__Bacteria
OTU_1609	6.17996e-05	2.05999e-05	2.05999e-05	8.23995e-05	0.000123599	0.000350198	0	0	0	0	8.23995e-05	0	0.000350198	0.000308998	0.000144199	0	0	0	k__Bacteria	p__Firmicutes
[truncated: 5,056 more rows]
